# Supplementary material for: Inhibition of DNA Repair Mechanisms and Induction of Apoptosis in Triple Negative Breast Cancer Cells Expressing the Human Herpesvirus 6 U94
Source: Cancers (Basel). 2019 Jul 18;11(7):1006. doi: 10.3390/cancers11071006 (PMC6679437; doi:10.3390/cancers11071006)
Supplement: Supplementary file 1 [file cancers-11-01006-s001.zip]

Archive with 3 entries (2 files):
- cancers-530876-suppl/
- cancers-530876-suppl/cancers-530876-suppl.pdf
- cancers-530876-suppl/Supplementary Table 1.xlsx
