# Supplementary material for: Inhibition of DNA Repair Mechanisms and Induction of Apoptosis in Triple Negative Breast Cancer Cells Expressing the Human Herpesvirus 6 U94
Source: Cancers (Basel). 2019 Jul 18;11(7):1006. doi: 10.3390/cancers11071006 (PMC6679437; doi:10.3390/cancers11071006)
Supplement: Supplementary file 1 [file cancers-11-01006-s001.zip › cancers-530876-suppl/Supplementary Table 1.xlsx]

## Sheet: down-regulated genes
SYMBOL	Entrez	logFC	FC	AveExpr	t	P.Value	adj.P.Val
SCD	6319	-1.92537	-3.79833	11.253	-16.9222	5.64833e-12	4.48518e-08
TCN1	6947	-1.70631	-3.26325	7.12545	-10.0155	1.72011e-08	7.97143e-06
FADS2	9415	-1.44072	-2.71457	10.5329	-14.1313	9.61597e-11	2.22814e-07
SQLE	6713	-1.42719	-2.68922	8.00181	-8.14691	3.13178e-07	5.92385e-05
PRSS2	5645	-1.42576	-2.68655	10.4366	-14.2999	7.99615e-11	2.11749e-07
TGFBI	7045	-1.37057	-2.58572	9.24124	-13.5589	1.82496e-10	3.38293e-07
LGALS12	85329	-1.36098	-2.5686	8.1918	-11.3915	2.58145e-09	2.08054e-06
CMKLR1	1240	-1.35565	-2.55912	8.83266	-13.8207	1.35759e-10	2.79619e-07
DHCR7	1717	-1.32942	-2.51302	10.4735	-12.916	3.85298e-10	5.95189e-07
MSMO1	6307	-1.32113	-2.49861	10.3478	-10.176	1.36542e-08	7.44436e-06
IDH1	3417	-1.31932	-2.49549	9.14075	-11.435	2.43841e-09	2.08054e-06
DHCR24	1718	-1.30271	-2.46692	10.8989	-16.398	9.30563e-12	4.48518e-08
TMEM154	201799	-1.2107	-2.31451	7.91502	-7.04723	2.11511e-06	0.000210795
CDKN3	1033	-1.18583	-2.27494	10.6827	-16.3574	9.67832e-12	4.48518e-08
NCAPG2	54892	-1.17819	-2.26293	9.03911	-8.44429	1.91934e-07	4.23364e-05
EFEMP1	2202	-1.16902	-2.2486	7.60256	-8.54701	1.62488e-07	3.83776e-05
LMNB1	4001	-1.16532	-2.24283	7.63629	-7.44758	1.03579e-06	0.000133336
HIST1H2BA	255626	-1.16294	-2.23914	6.4678	-9.60769	3.13179e-08	1.18478e-05
NDC80	10403	-1.15691	-2.2298	9.17927	-12.47	6.59012e-10	9.397e-07
SREBF2	6721	-1.15084	-2.22044	10.3084	-10.8098	5.62761e-09	3.86367e-06
STARD4	134429	-1.14811	-2.21623	9.16932	-11.8537	1.42066e-09	1.38605e-06
HMGCS1	3157	-1.09757	-2.13994	6.91472	-6.87281	2.90641e-06	0.000254133
NUF2	83540	-1.09627	-2.13801	8.41006	-9.30604	4.93618e-08	1.75965e-05
PDIA3	2923	-1.0922	-2.13199	9.11228	-9.61169	3.1132e-08	1.18478e-05
KIF20A	10112	-1.08851	-2.12655	10.4117	-9.27813	5.15103e-08	1.78037e-05
SDC2	6383	-1.08665	-2.1238	9.80429	-11.9478	1.26079e-09	1.2984e-06
SLC6A14	11254	-1.0843	-2.12035	4.33457	-5.88244	1.91073e-05	0.000932083
ACAT2	39	-1.08239	-2.11754	8.91227	-9.90441	2.02157e-08	9.13996e-06
NMU	10874	-1.07637	-2.10872	9.39715	-12.3472	7.66083e-10	1.01435e-06
ASPM	259266	-1.07541	-2.10732	9.60678	-7.75652	6.05845e-07	9.04955e-05
GGH	8836	-1.07063	-2.10035	9.08626	-11.1349	3.62645e-09	2.68894e-06
LIPA	3988	-1.06492	-2.09205	8.39532	-7.87563	4.94334e-07	8.10927e-05
ZDHHC20	253832	-1.05321	-2.07514	8.8459	-9.19832	5.82149e-08	1.89875e-05
COL6A3	1293	-1.04912	-2.06926	7.68972	-7.61429	7.74298e-07	0.000109566
INSIG1	3638	-1.04497	-2.06332	9.82985	-10.4698	9.00885e-09	5.61083e-06
PDGFC	56034	-1.03856	-2.05417	8.07864	-7.23063	1.52099e-06	0.00016883
MVK	4598	-1.03777	-2.05305	8.86035	-11.425	2.47052e-09	2.08054e-06
ITGB8	3696	-1.0312	-2.04372	7.90082	-8.00673	3.96016e-07	7.05861e-05
TMEM45A	55076	-1.02997	-2.04198	8.33787	-7.60739	7.83628e-07	0.000110046
SSX1	6756	-1.02717	-2.03802	6.52969	-7.92851	4.51916e-07	7.82369e-05
MATN2	4147	-1.02115	-2.02954	8.26318	-5.58723	3.43545e-05	0.00134352
DLGAP5	9787	-1.01838	-2.02564	10.4823	-8.9802	8.16373e-08	2.44139e-05
CDK19	23097	-1.01733	-2.02417	9.01951	-7.76686	5.95196e-07	9.04955e-05
NEK2	4751	-1.01676	-2.02337	9.05052	-7.67474	6.97403e-07	0.000100215
KIF4A	24137	-1.01388	-2.01934	8.62359	-9.03599	7.48334e-08	2.35116e-05
NCAPG	64151	-1.01383	-2.01926	10.2785	-8.84763	1.00539e-07	2.82377e-05
CHI3L2	1117	-0.995753	-1.99412	6.7815	-7.33555	1.2621e-06	0.000147142
PRKD3	23683	-0.990991	-1.98755	8.56329	-7.93958	4.43526e-07	7.77881e-05
FDPS	2224	-0.985152	-1.97952	10.4044	-8.79057	1.10037e-07	2.99965e-05
CST1	1469	-0.983225	-1.97688	12.0014	-13.2403	2.63286e-10	4.43684e-07
MNS1	55329	-0.979341	-1.97157	6.73582	-5.46232	4.4182e-05	0.00159339
KIF14	9928	-0.974169	-1.96451	8.40496	-5.96446	1.62661e-05	0.000842248
PRCP	5547	-0.973637	-1.96379	9.42009	-5.50845	4.02528e-05	0.00148935
CEP55	55165	-0.969141	-1.95767	8.70197	-8.34619	2.25303e-07	4.80051e-05
MAMDC2	256691	-0.955524	-1.93928	7.41626	-7.2374	1.50273e-06	0.000168825
CENPF	1063	-0.951544	-1.93394	10.1971	-6.95693	2.4921e-06	0.000232634
DSG2	1829	-0.950337	-1.93232	8.37726	-7.36585	1.19621e-06	0.000144929
SELENON	57190	-0.945605	-1.926	8.93109	-10.9645	4.55971e-09	3.2509e-06
FBXO43	286151	-0.934585	-1.91134	6.81436	-7.69449	6.74041e-07	9.78368e-05
RCN2	5955	-0.932841	-1.90903	9.2455	-6.41136	6.87426e-06	0.000467782
PIGN	23556	-0.929957	-1.90522	8.74909	-6.80706	3.27988e-06	0.000277381
FAM114A1	92689	-0.929855	-1.90508	5.58396	-6.78643	3.40708e-06	0.000283948
ARHGDIB	397	-0.929236	-1.90427	8.5561	-12.0062	1.17122e-09	1.2984e-06
KIF11	3832	-0.922786	-1.89577	9.929	-8.07555	3.52804e-07	6.53994e-05
PTGFRN	5738	-0.922513	-1.89541	6.94238	-9.8446	2.20634e-08	9.33005e-06
HTR1D	3352	-0.916585	-1.88764	7.43089	-9.84176	2.21557e-08	9.33005e-06
SAA1	6288	-0.912513	-1.88232	10.1688	-9.15908	6.1841e-08	1.97646e-05
MCM6	4175	-0.905775	-1.87355	9.3114	-7.34554	1.23997e-06	0.000147142
FANCI	55215	-0.903847	-1.87105	7.87726	-9.79713	2.36561e-08	9.33005e-06
MAGED2	10916	-0.895951	-1.86084	9.21466	-8.16565	3.03564e-07	5.86164e-05
USP1	7398	-0.894632	-1.85914	9.39486	-7.31207	1.31573e-06	0.000151489
PGK1	5230	-0.892821	-1.8568	9.75882	-8.99865	7.93183e-08	2.44139e-05
NCAPD2	9918	-0.89176	-1.85544	8.78382	-8.15245	3.10304e-07	5.92385e-05
PDIA6	10130	-0.889956	-1.85312	11.0258	-10.0377	1.6657e-08	7.97143e-06
PRIM2	5558	-0.885398	-1.84727	8.58644	-5.23487	7.01989e-05	0.00223587
GALNT2	2590	-0.884393	-1.84599	7.66375	-6.39357	7.11039e-06	0.000477556
FDFT1	2222	-0.883656	-1.84504	10.5094	-11.5208	2.18003e-09	2.02056e-06
ANXA8	653145	-0.881685	-1.84253	10.3256	-10.5028	8.60225e-09	5.61083e-06
ZDHHC6	64429	-0.880876	-1.84149	9.81643	-6.26182	9.14302e-06	0.000572582
HTRA1	5654	-0.880518	-1.84104	9.2313	-7.84992	5.16445e-07	8.38954e-05
CNOT7	29883	-0.87985	-1.84018	7.54857	-5.1787	7.87767e-05	0.00243373
PLPP4	196051	-0.874137	-1.83291	9.52488	-11.3006	2.90963e-09	2.24732e-06
FOXM1	2305	-0.874101	-1.83287	10.1669	-10.0317	1.68038e-08	7.97143e-06
FIGNL1	63979	-0.869658	-1.82723	6.76235	-5.1406	8.52018e-05	0.00258492
BTD	686	-0.864189	-1.82032	9.47697	-7.93787	4.44815e-07	7.77881e-05
SPC25	57405	-0.861795	-1.8173	9.94346	-6.12148	1.1982e-05	0.000691778
RPL39L	116832	-0.860776	-1.81601	10.7982	-8.25292	2.62686e-07	5.41045e-05
IL1RAP	3556	-0.858578	-1.81325	7.91247	-7.38913	1.14804e-06	0.000141875
ZGRF1	55345	-0.85645	-1.81058	6.61639	-4.53643	0.000301471	0.00603543
TMEM19	55266	-0.854536	-1.80818	8.34697	-8.79764	1.08811e-07	2.99965e-05
E2F8	79733	-0.85302	-1.80628	9.22716	-8.57735	1.54724e-07	3.72484e-05
TCF19	6941	-0.847684	-1.79961	9.45528	-7.69317	6.75574e-07	9.78368e-05
PDE4B	5142	-0.845115	-1.79641	6.1624	-4.29332	0.000505871	0.00879675
CRYZ	1429	-0.841134	-1.79146	8.12495	-7.78146	5.80493e-07	8.96717e-05
LNPK	80856	-0.84023	-1.79034	7.86638	-5.67072	2.90691e-05	0.00123874
HHIP	64399	-0.838373	-1.78803	10.1319	-8.98005	8.16564e-08	2.44139e-05
C3orf14	57415	-0.831887	-1.78001	7.50965	-5.65069	3.02556e-05	0.00126863
ATG9A	79065	-0.831366	-1.77937	10.1508	-6.31546	8.25095e-06	0.000529231
LIPG	9388	-0.831246	-1.77922	6.79431	-5.72398	2.61429e-05	0.00115384
MSH2	4436	-0.829112	-1.77659	8.90926	-6.22135	9.88181e-06	0.000604551
CST4	1472	-0.827998	-1.77522	11.9833	-10.4641	9.08047e-09	5.61083e-06
PIR	8544	-0.826358	-1.7732	6.77183	-6.9497	2.52519e-06	0.000232882
TMEM14A	28978	-0.822265	-1.76818	9.54245	-6.01711	1.46761e-05	0.000777288
FAM213A	84293	-0.821627	-1.7674	9.63468	-6.49531	5.86508e-06	0.000421361
SH3TC2	79628	-0.819994	-1.7654	7.50469	-6.56285	5.16532e-06	0.00038081
SLC39A9	55334	-0.817405	-1.76223	9.02447	-7.07583	2.00848e-06	0.000205116
VPS50	55610	-0.816957	-1.76169	5.54863	-4.85478	0.000154206	0.00382665
PPP3CA	5530	-0.816822	-1.76152	11.2556	-7.82646	5.37517e-07	8.58961e-05
SKA1	220134	-0.813894	-1.75795	8.29071	-7.49933	9.45958e-07	0.000126153
CDK1	983	-0.813232	-1.75714	9.74494	-6.01174	1.48306e-05	0.000783234
MAGED1	9500	-0.812171	-1.75585	8.48046	-6.85482	3.00397e-06	0.00026143
PMM1	5372	-0.808907	-1.75188	8.36325	-4.46379	0.000351732	0.00672171
LRRCC1	85444	-0.808741	-1.75168	6.20434	-5.75508	2.45765e-05	0.00111096
PPP2R5C	5527	-0.807489	-1.75016	10.523	-6.72957	3.78499e-06	0.000303733
SLC30A9	10463	-0.806836	-1.74937	9.31659	-5.00663	0.000112394	0.00312633
FAT1	2195	-0.806023	-1.74839	11.3916	-8.43731	1.9413e-07	4.23364e-05
IDH2	3418	-0.805509	-1.74776	8.66001	-6.63456	4.51663e-06	0.00034597
APLP2	334	-0.80246	-1.74407	10.7519	-7.38194	1.1627e-06	0.000142735
GSN	2934	-0.801303	-1.74267	8.56303	-7.45143	1.02881e-06	0.000133336
ESD	2098	-0.800962	-1.74226	9.97278	-6.12835	1.18237e-05	0.000689233
UQCRC1	7384	-0.800289	-1.74145	10.4187	-4.57478	0.000277947	0.00570916
HSD17B12	51144	-0.798481	-1.73927	9.83012	-6.07505	1.31109e-05	0.000719046
PHTF1	10745	-0.792229	-1.73175	7.56761	-4.36967	0.000429781	0.00779536
WDR34	89891	-0.790909	-1.73016	9.53779	-9.8501	2.18865e-08	9.33005e-06
BUB1B	701	-0.790232	-1.72935	9.06942	-5.99867	1.52139e-05	0.000796665
MGAT4A	11320	-0.790086	-1.72918	7.32568	-5.11736	8.93828e-05	0.00265527
MMS22L	253714	-0.78957	-1.72856	7.11232	-5.35521	5.49039e-05	0.00186419
SARAF	51669	-0.787206	-1.72573	7.9553	-3.29531	0.00433521	0.0387286
NEDD1	121441	-0.78719	-1.72571	7.25175	-5.17617	7.91874e-05	0.00243837
TBCE	6905	-0.786238	-1.72457	9.01563	-6.09921	1.25102e-05	0.0006985
PBK	55872	-0.785497	-1.72369	7.95999	-7.81288	5.50126e-07	8.64211e-05
CDC42BPA	8476	-0.784202	-1.72214	8.95505	-6.18461	1.06061e-05	0.000638326
HSD17B4	3295	-0.781713	-1.71917	8.86615	-5.80644	2.21984e-05	0.00102616
RHOJ	57381	-0.778158	-1.71494	9.28944	-6.94584	2.54302e-06	0.000233366
SPINT2	10653	-0.776078	-1.71247	9.95746	-6.00461	1.50384e-05	0.000791949
ITGAV	3685	-0.772823	-1.70861	8.46499	-6.62873	4.56608e-06	0.000348319
OAT	4942	-0.772585	-1.70833	9.85087	-4.59476	0.000266443	0.00555574
SSRP1	6749	-0.771687	-1.70727	10.0837	-7.3969	1.13241e-06	0.000141834
CST2	1470	-0.771488	-1.70703	11.38	-8.70156	1.26777e-07	3.30995e-05
TFRC	7037	-0.771158	-1.70664	9.53257	-8.65414	1.36766e-07	3.41784e-05
RRM1	6240	-0.770602	-1.70598	10.2656	-9.27366	5.18637e-08	1.78037e-05
2001-01-01	348654	-0.766803	-1.7015	7.89395	-5.14667	8.41432e-05	0.00256548
MKI67	4288	-0.765213	-1.69962	11.2042	-10.3895	1.00836e-08	6.02966e-06
CD99L2	83692	-0.762313	-1.69621	9.80976	-10.0585	1.61653e-08	7.97143e-06
CDKN2C	1031	-0.761708	-1.6955	8.77383	-6.08346	1.28984e-05	0.000711601
CYP51A1	1595	-0.761387	-1.69512	10.4569	-9.19642	5.83853e-08	1.89875e-05
CENPU	79682	-0.758101	-1.69126	10.7334	-8.17111	3.0082e-07	5.86164e-05
PAM	5066	-0.757945	-1.69108	8.66641	-7.50074	9.43635e-07	0.000126153
AKAP12	9590	-0.757587	-1.69066	8.7765	-8.261	2.59206e-07	5.39876e-05
P4HA2	8974	-0.757197	-1.6902	8.32857	-7.22258	1.54301e-06	0.000170255
SLFN13	146857	-0.756251	-1.6891	8.6139	-5.22386	7.18003e-05	0.0022674
FBP1	2203	-0.754816	-1.68742	8.23321	-6.89395	2.79598e-06	0.000249256
KHDRBS3	10656	-0.753361	-1.68571	8.17086	-6.16911	1.0928e-05	0.000649273
CXCR4	7852	-0.752816	-1.68508	10.6908	-7.3409	1.25019e-06	0.000147142
KIAA0196	9897	-0.752201	-1.68436	7.07216	-4.70894	0.000209396	0.00482083
CENPW	387103	-0.752003	-1.68413	9.78969	-7.74428	6.18702e-07	9.10229e-05
NUCB2	4925	-0.75096	-1.68291	9.72262	-8.73811	1.19601e-07	3.2131e-05
TTLL7	79739	-0.749409	-1.6811	9.36489	-7.53345	8.91213e-07	0.000120587
ANK2	287	-0.748624	-1.68019	6.41583	-5.14274	8.48269e-05	0.002582
SLCO4A1	28231	-0.748502	-1.68005	8.52212	-7.91154	4.65094e-07	7.84064e-05
ATRNL1	26033	-0.748416	-1.67995	5.93826	-6.38599	7.21351e-06	0.000482733
TRMT61B	55006	-0.746343	-1.67753	7.0369	-3.53169	0.00260638	0.0273427
ADD1	118	-0.746266	-1.67745	10.2749	-5.93329	1.72903e-05	0.000873326
ANAPC15	25906	-0.746069	-1.67722	9.85822	-8.02925	3.81295e-07	6.86219e-05
CYP24A1	1591	-0.745953	-1.67708	7.66056	-8.58458	1.52934e-07	3.72484e-05
NXT2	55916	-0.744995	-1.67597	8.31403	-6.17742	1.07542e-05	0.000641789
ARPC1A	10552	-0.744953	-1.67592	11.4191	-4.26689	0.000535285	0.00911164
SLCO1B3	28234	-0.744008	-1.67482	7.76552	-4.72993	0.00020035	0.00464818
HLTF	6596	-0.743605	-1.67435	7.56971	-5.0492	0.000102901	0.00292109
MYO1D	4642	-0.741568	-1.67199	4.78067	-5.86254	1.98708e-05	0.000953106
UBE4B	10277	-0.739609	-1.66972	9.39405	-6.83159	3.13501e-06	0.000270297
UACA	55075	-0.736587	-1.66623	8.88067	-4.65248	0.000235857	0.00517406
CEP78	84131	-0.736167	-1.66574	8.86642	-5.81798	2.16974e-05	0.00101567
S100A4	6275	-0.73532	-1.66477	10.9638	-8.4827	1.80319e-07	4.12137e-05
ENPP1	5167	-0.735252	-1.66469	10.0642	-6.59071	4.90247e-06	0.000368828
COLEC12	81035	-0.734001	-1.66325	7.36708	-5.86184	1.98982e-05	0.000953106
DTYMK	1841	-0.733783	-1.66299	9.66793	-6.82553	3.17017e-06	0.000270808
SERPINA3	12	-0.732566	-1.66159	8.14609	-4.5881	0.000270221	0.00560301
FAM20C	56975	-0.73048	-1.65919	7.5186	-3.99561	0.000958273	0.0136893
SCP2	6342	-0.729834	-1.65845	10.1495	-4.60435	0.000261094	0.00548741
SLC35F5	80255	-0.728151	-1.65651	8.28383	-3.93803	0.00108479	0.0149618
DNAJC3	5611	-0.727495	-1.65576	8.01418	-4.13176	0.000715106	0.0110743
TMPO	7112	-0.727009	-1.6552	10.5631	-5.94852	1.67818e-05	0.000859347
GSTM4	2948	-0.724717	-1.65258	8.55269	-8.4742	1.82824e-07	4.12137e-05
CEP44	80817	-0.724593	-1.65243	6.55812	-4.85614	0.000153766	0.00382086
CENPN	55839	-0.72341	-1.65108	10.4524	-7.84536	5.20471e-07	8.38954e-05
CNTRL	11064	-0.723278	-1.65093	5.95618	-3.79914	0.00146351	0.0182075
TNNT1	7138	-0.722817	-1.6504	8.1024	-6.22503	9.81204e-06	0.000604271
FAF1	11124	-0.721427	-1.64881	9.1052	-3.99456	0.000960433	0.013695
SLCO4C1	353189	-0.72141	-1.64879	5.54004	-4.09592	0.000772318	0.0117252
NCAPH	23397	-0.719592	-1.64672	9.41991	-5.13456	8.62685e-05	0.0025906
BRIP1	83990	-0.719018	-1.64606	8.73806	-5.69249	2.7834e-05	0.00119991
CERK	64781	-0.71794	-1.64483	9.01951	-8.38791	2.10424e-07	4.53562e-05
GTSE1	51512	-0.716915	-1.64366	8.6741	-7.79316	5.68985e-07	8.86326e-05
P4HA1	5033	-0.714814	-1.64127	8.4211	-4.58939	0.000269486	0.00559613
GAS2L3	283431	-0.714581	-1.64101	9.7031	-6.99299	2.33378e-06	0.000225242
FAM160A1	729830	-0.714528	-1.64095	7.27186	-4.2349	0.000573226	0.00951289
MAEL	84944	-0.713272	-1.63952	4.34369	-4.2547	0.000549434	0.0093039
DHFR	1719	-0.711432	-1.63743	10.797	-6.18131	1.06739e-05	0.00064033
PRC1	9055	-0.710898	-1.63682	11.0961	-5.91701	1.78518e-05	0.00089466
PLK4	10733	-0.710829	-1.63674	9.23956	-4.70385	0.000211654	0.00484374
PPP1R7	5510	-0.710792	-1.6367	9.84244	-5.98422	1.56493e-05	0.000814864
CENPO	79172	-0.709731	-1.6355	10.1482	-6.87489	2.89536e-06	0.000254133
FH	2271	-0.709653	-1.63541	7.33649	-5.24833	6.82901e-05	0.00219013
UBL3	5412	-0.707873	-1.63339	6.8133	-5.11825	8.92183e-05	0.00265464
S100A3	6274	-0.706203	-1.6315	9.77835	-8.6676	1.33849e-07	3.41784e-05
MYH10	4628	-0.705905	-1.63117	10.2888	-5.61826	3.2283e-05	0.00130192
INPP5F	22876	-0.704376	-1.62944	8.14617	-3.29346	0.00435242	0.0388261
KIF2C	11004	-0.703118	-1.62802	7.96935	-4.8647	0.00015104	0.00378355
PM20D2	135293	-0.7023	-1.6271	10.4089	-5.74864	2.48926e-05	0.00111999
IDI1	3422	-0.701641	-1.62635	10.0445	-4.67314	0.000225798	0.00502717
PSMA4	5685	-0.701446	-1.62613	10.5629	-5.43078	4.70943e-05	0.00166283
CALR	811	-0.699798	-1.62428	12.0563	-8.30194	2.42293e-07	5.10384e-05
RAD51AP1	10635	-0.698851	-1.62321	7.67498	-6.90698	2.73008e-06	0.000248076
GLIPR1	11010	-0.698666	-1.623	9.72203	-6.50891	5.71657e-06	0.000413938
FAM134A	79137	-0.697824	-1.62206	8.90341	-3.76845	0.00156371	0.0191078
CLDN2	9075	-0.696178	-1.62021	7.23904	-6.75633	3.60199e-06	0.000292851
PRDX1	5052	-0.695349	-1.61928	11.7489	-6.37106	7.42118e-06	0.000491309
PTPRG	5793	-0.69436	-1.61817	8.0032	-5.87406	1.94251e-05	0.000942569
HPSE	10855	-0.693913	-1.61766	6.47449	-7.11186	1.88208e-06	0.000200506
DEPDC1	55635	-0.693685	-1.61741	9.63397	-6.95577	2.4974e-06	0.000232634
C1orf21	81563	-0.693081	-1.61673	9.5523	-6.8004	3.3204e-06	0.000278508
NT5E	4907	-0.693051	-1.6167	11.5578	-6.10764	1.23076e-05	0.0006985
RACGAP1	29127	-0.691029	-1.61443	10.8428	-8.65503	1.3657e-07	3.41784e-05
CLGN	1047	-0.690762	-1.61414	7.3541	-5.18975	7.70081e-05	0.00238712
GANAB	23193	-0.689935	-1.61321	11.4411	-5.87144	1.95256e-05	0.000942569
CLSTN1	22883	-0.689131	-1.61231	10.0754	-6.80506	3.292e-06	0.000277381
SCARA3	51435	-0.688991	-1.61216	6.4618	-4.84465	0.000157507	0.0038826
EDIL3	10085	-0.688436	-1.61154	10.0694	-6.58354	4.96875e-06	0.000371394
AGBL5	60509	-0.688394	-1.61149	9.63375	-6.7047	3.96373e-06	0.00031458
GALNT5	11227	-0.687933	-1.61097	8.97004	-6.90134	2.75844e-06	0.000249256
KTN1	3895	-0.6877	-1.61071	10.1395	-4.69148	0.000217241	0.00492901
POGLUT1	56983	-0.687112	-1.61006	6.97631	-3.62464	0.0021328	0.0238465
SC5D	6309	-0.685983	-1.6088	9.20924	-6.09182	1.26909e-05	0.000702242
ROBO1	6091	-0.685735	-1.60852	8.37507	-7.21116	1.57486e-06	0.000172008
CDC45	8318	-0.684749	-1.60742	8.61797	-7.27481	1.40582e-06	0.0001589
PDZD8	118987	-0.683914	-1.60649	10.0615	-4.56233	0.000285368	0.00578759
MELK	9833	-0.683473	-1.606	9.7008	-5.60395	3.32218e-05	0.00131261
EFCAB14	9813	-0.681883	-1.60423	9.64372	-5.25921	6.67856e-05	0.0021568
KIF20B	9585	-0.680245	-1.60241	9.03206	-5.87217	1.94973e-05	0.000942569
ZBTB38	253461	-0.680206	-1.60237	11.1329	-7.37147	1.1844e-06	0.000144442
RNASEH2A	10535	-0.680061	-1.60221	10.9175	-7.75531	6.07108e-07	9.04955e-05
STX2	2054	-0.679647	-1.60175	9.73799	-6.55315	5.26028e-06	0.000383897
FUNDC2	65991	-0.679474	-1.60156	10.3349	-6.78118	3.44027e-06	0.000283948
HTT	3064	-0.678604	-1.60059	9.03587	-4.24181	0.000564807	0.00943228
FAM102B	284611	-0.677922	-1.59983	8.49322	-6.7037	3.97106e-06	0.00031458
SYNE2	23224	-0.677089	-1.59891	8.43333	-7.09949	1.92451e-06	0.000203855
ITGB1BP1	9270	-0.67672	-1.5985	8.82303	-5.85389	2.02124e-05	0.00095939
MCM8	84515	-0.676516	-1.59828	9.34848	-5.01047	0.000111502	0.00311751
CHPT1	56994	-0.676388	-1.59813	9.42225	-4.02055	0.000908189	0.0131833
PMCH	5367	-0.676058	-1.59777	6.94528	-4.03588	0.00087872	0.0129495
GOLIM4	27333	-0.67601	-1.59771	7.98049	-4.5821	0.000273676	0.00566197
STIL	6491	-0.675388	-1.59703	8.40585	-5.8414	2.07168e-05	0.000972223
LPCAT2	54947	-0.674839	-1.59642	10.7974	-7.13826	1.79475e-06	0.000193426
ACACA	31	-0.673992	-1.59548	9.76415	-7.75231	6.10236e-07	9.04955e-05
TBXAS1	6916	-0.672596	-1.59394	7.63856	-5.34966	5.55276e-05	0.00187489
SMC2	10592	-0.672584	-1.59392	9.99342	-7.09238	1.94936e-06	0.000204172
MAPK9	5601	-0.671248	-1.59245	9.15652	-6.21963	9.91451e-06	0.000604557
LXN	56925	-0.668509	-1.58943	9.1567	-4.67457	0.000225118	0.00502717
RDH11	51109	-0.667952	-1.58882	9.79208	-4.86652	0.000150467	0.00377827
HAT1	8520	-0.667736	-1.58858	10.9449	-5.35178	5.52886e-05	0.00187023
YBX1	4904	-0.667501	-1.58832	11.8912	-4.59962	0.000263719	0.00553005
POLA1	5422	-0.667352	-1.58815	8.65146	-5.68973	2.79877e-05	0.00120373
MAD2L2	10459	-0.665806	-1.58645	9.16757	-6.42968	6.63958e-06	0.000459246
GNAS	2778	-0.664753	-1.5853	10.8145	-7.06152	2.06113e-06	0.000206525
FBXO5	26271	-0.664027	-1.5845	8.43044	-4.54681	0.00029491	0.00594212
PLK1	5347	-0.663327	-1.58373	11.5273	-8.1889	2.92061e-07	5.75951e-05
TRIB2	28951	-0.663081	-1.58346	7.53906	-5.79447	2.27303e-05	0.00104814
PMEPA1	56937	-0.662749	-1.5831	12.4881	-8.87787	9.58561e-08	2.73367e-05
SMS	6611	-0.66231	-1.58262	10.3471	-4.73627	0.0001977	0.00462138
BRCA1	672	-0.661275	-1.58148	6.45578	-4.73125	0.000199797	0.00464429
FN1	2335	-0.659558	-1.5796	10.4336	-8.20598	2.839e-07	5.70695e-05
BACE1	23621	-0.65866	-1.57862	9.32558	-5.22972	7.09438e-05	0.00225572
HS2ST1	9653	-0.658392	-1.57832	9.11934	-6.23206	9.68047e-06	0.000600157
PRSS1	5644	-0.657826	-1.5777	6.05644	-6.95938	2.48102e-06	0.000232634
CCNG1	900	-0.657235	-1.57706	9.43556	-5.81124	2.19885e-05	0.00102452
LTBP4	8425	-0.65697	-1.57677	7.24686	-5.69331	2.77889e-05	0.00119991
DRAM2	128338	-0.656646	-1.57641	8.35804	-4.78581	0.000178166	0.0042836
TTC37	9652	-0.656641	-1.57641	8.19759	-5.93789	1.71351e-05	0.000870489
TYMS	7298	-0.656325	-1.57606	11.5319	-5.57882	3.49395e-05	0.00135497
PAPOLA	10914	-0.655008	-1.57462	11.0476	-7.18613	1.64701e-06	0.000178542
COPA	1314	-0.654478	-1.57405	9.57577	-5.50936	4.01793e-05	0.00148935
SLIT2	9353	-0.654478	-1.57405	8.06632	-5.62493	3.18548e-05	0.00129969
GINS1	9837	-0.654348	-1.5739	9.61059	-5.85506	2.0166e-05	0.00095939
HELLS	3070	-0.653866	-1.57338	8.40463	-5.48195	4.24635e-05	0.00154343
KIF18A	81930	-0.653203	-1.57266	9.17721	-4.88419	0.000145017	0.00369255
MRPL13	28998	-0.651966	-1.57131	10.3713	-5.20608	7.44683e-05	0.00232394
NUSAP1	51203	-0.64997	-1.56914	10.0937	-5.98856	1.55171e-05	0.000810256
TMEM41B	440026	-0.649491	-1.56861	7.9842	-7.62181	7.64274e-07	0.00010898
CCNB2	9133	-0.64946	-1.56858	10.6686	-6.99032	2.34513e-06	0.000225242
GLCE	26035	-0.648722	-1.56778	9.3815	-4.878	0.000146903	0.00372524
NIPAL2	79815	-0.648625	-1.56767	8.18032	-3.80801	0.0014358	0.0180443
PPT1	5538	-0.648013	-1.56701	9.12702	-4.24192	0.000564677	0.00943228
ZWINT	11130	-0.647294	-1.56623	9.71957	-7.07512	2.01107e-06	0.000205116
AIM1	202	-0.643933	-1.56258	6.74188	-6.4933	5.88728e-06	0.000421361
LPGAT1	9926	-0.643158	-1.56174	7.26816	-6.44617	6.43554e-06	0.00044848
FKBP9	11328	-0.642703	-1.56125	10.8012	-7.02544	2.20027e-06	0.000216949
MAOA	4128	-0.641439	-1.55988	8.90395	-6.37786	7.32593e-06	0.000486741
USP28	57646	-0.640739	-1.55913	7.92979	-4.03583	0.000878811	0.0129495
ROCK2	9475	-0.639907	-1.55823	9.28677	-4.54291	0.000297354	0.00598485
CDH4	1002	-0.639171	-1.55743	8.10346	-6.50051	5.80787e-06	0.000418912
MAGEC2	51438	-0.639058	-1.55731	6.84279	-5.56796	3.57099e-05	0.00137907
IQGAP3	128239	-0.638332	-1.55653	9.41738	-6.04546	1.38875e-05	0.00074835
ERCC8	1161	-0.638001	-1.55617	6.99956	-3.61841	0.00216164	0.0240484
P3H2	55214	-0.637051	-1.55515	9.60244	-3.30387	0.0042562	0.0382439
CHAF1B	8208	-0.636671	-1.55474	9.83733	-6.70136	3.98836e-06	0.000314605
AOX1	316	-0.636081	-1.5541	9.90552	-6.10366	1.24028e-05	0.0006985
ARHGAP11B	89839	-0.635617	-1.5536	9.18836	-5.91402	1.7957e-05	0.000894811
SGO2	151246	-0.635129	-1.55308	7.17213	-4.86085	0.000152261	0.00380242
MARCH5	54708	-0.634687	-1.5526	9.32083	-3.23246	0.00496084	0.0422606
SVBP	374969	-0.634294	-1.55218	6.70757	-3.8736	0.00124637	0.0163782
ATAD5	79915	-0.63358	-1.55141	7.86784	-5.70868	2.69508e-05	0.0011755
CASC4	113201	-0.632943	-1.55073	8.75549	-4.68234	0.000221461	0.004964
SEPHS1	22929	-0.63229	-1.55002	8.93425	-5.52179	3.91848e-05	0.00146151
AFMID	125061	-0.63124	-1.5489	7.87463	-4.59635	0.000265546	0.00554951
ALCAM	214	-0.6307	-1.54832	9.80639	-7.3588	1.21121e-06	0.000145078
ITGA6	3655	-0.629737	-1.54728	9.76423	-5.65244	3.01498e-05	0.00126732
SDK1	221935	-0.629499	-1.54703	7.33689	-5.39415	5.07253e-05	0.0017527
CDC7	8317	-0.629277	-1.54679	8.24468	-5.84221	2.06836e-05	0.000972223
SLC12A2	6558	-0.629109	-1.54661	9.06873	-5.24212	6.91642e-05	0.00221433
CENPL	91687	-0.628893	-1.54638	8.26685	-4.23243	0.000576263	0.00955473
WDR45B	56270	-0.628579	-1.54604	9.99878	-4.7846	0.000178619	0.00428893
BSG	682	-0.627742	-1.54514	11.9907	-7.21023	1.57746e-06	0.000172008
CEP128	145508	-0.627252	-1.54462	7.51901	-4.50719	0.000320755	0.00629188
PLCE1	51196	-0.626263	-1.54356	7.22163	-6.44738	6.42079e-06	0.00044848
DESI2	51029	-0.62613	-1.54342	9.1922	-5.80706	2.2171e-05	0.00102616
FAM111B	374393	-0.625409	-1.54265	8.64716	-5.27391	6.48071e-05	0.00211501
LPCAT3	10162	-0.624661	-1.54185	9.37582	-6.20719	1.01547e-05	0.000615157
KIF23	9493	-0.623742	-1.54087	10.4422	-6.31005	8.33674e-06	0.00053289
PRSS3	5646	-0.622849	-1.53991	10.9255	-7.32233	1.29202e-06	0.000149689
DOCK1	1793	-0.622674	-1.53973	8.08076	-5.43661	4.65415e-05	0.00165912
PCYOX1	51449	-0.622667	-1.53972	9.39648	-6.11999	1.20166e-05	0.000691778
S100A2	6273	-0.622189	-1.53921	10.883	-6.81465	3.23436e-06	0.000275025
LTBP2	4053	-0.621287	-1.53825	8.13643	-6.64878	4.39837e-06	0.000339719
RPS6KA5	9252	-0.62093	-1.53787	6.03826	-5.48891	4.18709e-05	0.00152991
SEC61G	23480	-0.620709	-1.53763	11.7942	-3.97106	0.00101027	0.0141921
PIH1D1	55011	-0.618051	-1.5348	9.95092	-7.27725	1.39972e-06	0.0001589
CENPK	64105	-0.617756	-1.53449	8.74642	-5.64659	3.05042e-05	0.00127069
EPB41L4A	64097	-0.617753	-1.53448	5.3367	-3.76612	0.0015716	0.0191579
ERGIC2	51290	-0.617	-1.53368	8.25021	-4.10618	0.00075548	0.0115547
CCNF	899	-0.616693	-1.53336	9.81221	-6.7802	3.44653e-06	0.000283948
ZNF25	219749	-0.616272	-1.53291	6.44549	-3.80279	0.00145206	0.0181661
KDELR3	11015	-0.615217	-1.53179	8.99193	-6.89682	2.78133e-06	0.000249256
EXTL3	2137	-0.614912	-1.53146	8.36289	-4.76649	0.000185536	0.00440369
ATAD2	29028	-0.614719	-1.53126	9.26566	-5.55094	3.69522e-05	0.00140365
TRIQK	286144	-0.614227	-1.53074	7.90388	-4.44861	0.00036327	0.00686437
EDN1	1906	-0.613905	-1.5304	9.41408	-6.41271	6.8567e-06	0.000467782
SELENOF	9403	-0.613235	-1.52969	11.5723	-4.51298	0.000316839	0.00624419
ERMN	57471	-0.612812	-1.52924	4.86386	-3.80647	0.00144056	0.0180674
ARHGAP31	57514	-0.612447	-1.52885	8.48338	-5.29402	6.21978e-05	0.00204789
PRIM1	5557	-0.611466	-1.52781	5.65228	-5.93774	1.71402e-05	0.000870489
HMSD	284293	-0.610575	-1.52687	7.93693	-4.89319	0.000142317	0.00365627
ADAR	103	-0.610224	-1.5265	8.44281	-4.45572	0.000357817	0.00679596
HDLBP	3069	-0.609598	-1.52583	11.3048	-6.29989	8.50026e-06	0.000539621
ATP11A	23250	-0.609205	-1.52542	7.78524	-4.62023	0.000252476	0.00537731
TIMM21	29090	-0.608894	-1.52509	10.21	-4.24973	0.000555307	0.00934944
SPOPL	339745	-0.608851	-1.52504	8.65181	-5.75855	2.44075e-05	0.00110622
MBTPS1	8720	-0.608842	-1.52504	9.64279	-5.33268	5.74818e-05	0.00192858
AS3MT	57412	-0.607533	-1.52365	6.18314	-4.72786	0.000201225	0.00465681
VEPH1	79674	-0.607157	-1.52325	8.30963	-6.19661	1.03637e-05	0.000625769
LDHA	3939	-0.606626	-1.52269	12.4963	-7.0683	2.036e-06	0.000205116
HSD17B7	51478	-0.606422	-1.52248	8.95029	-6.40417	6.9687e-06	0.000471455
GALNT10	55568	-0.605356	-1.52135	10.5315	-6.89378	2.79685e-06	0.000249256
UROS	7390	-0.604669	-1.52063	10.9285	-5.0845	9.56557e-05	0.0027833
MBNL3	55796	-0.604027	-1.51995	8.34358	-6.29451	8.5882e-06	0.000541495
CENPM	79019	-0.602811	-1.51867	9.19166	-7.09233	1.94953e-06	0.000204172
FEN1	2237	-0.602584	-1.51843	9.78492	-5.53874	3.78705e-05	0.00142799
SLC37A4	2542	-0.602081	-1.5179	9.06216	-5.65545	2.99691e-05	0.00126546
HGSNAT	138050	-0.601865	-1.51768	10.4675	-5.55368	3.67491e-05	0.0013988
CDCA2	157313	-0.601497	-1.51729	8.53394	-6.16132	1.10935e-05	0.000654902
COL12A1	1303	-0.601262	-1.51704	9.24337	-5.62268	3.19988e-05	0.00129969
ADCY3	109	-0.600731	-1.51648	7.25895	-6.56288	5.16506e-06	0.00038081
IDE	3416	-0.600571	-1.51632	7.49903	-3.88712	0.00121057	0.0161558
CALM1	801	-0.598172	-1.5138	11.4564	-5.47502	4.3062e-05	0.00156211
TPI1	7167	-0.597844	-1.51345	11.6354	-7.07068	2.02728e-06	0.000205116
KIF15	56992	-0.597791	-1.5134	8.46086	-6.5894	4.91452e-06	0.000368828
AKR1B1	231	-0.597577	-1.51317	11.2546	-6.73559	3.74297e-06	0.000301667
KAT2B	8850	-0.597269	-1.51285	8.5364	-4.92774	0.000132424	0.00347785
MFSD6	54842	-0.597267	-1.51285	10.1855	-6.42247	6.73094e-06	0.000463834
FLOT2	2319	-0.597105	-1.51268	8.14542	-4.3073	0.000490982	0.00859398
PSMC5	5705	-0.596764	-1.51232	10.8757	-5.10634	9.14381e-05	0.00269473
PAPSS1	9061	-0.596411	-1.51195	7.92309	-3.81206	0.00142329	0.017948
COL5A1	1289	-0.595341	-1.51083	9.88017	-5.60071	3.34381e-05	0.00131456
SNF8	11267	-0.594999	-1.51047	11.716	-4.65661	0.000233808	0.00514738
IMPACT	55364	-0.59434	-1.50978	7.21201	-4.66996	0.000227316	0.00504674
MSI2	124540	-0.593897	-1.50932	7.75531	-6.34454	7.80571e-06	0.000508147
TPX2	22974	-0.593301	-1.5087	11.3367	-6.67383	4.19787e-06	0.000325589
EMB	133418	-0.592119	-1.50746	6.70296	-3.91459	0.00114098	0.0154194
CLOCK	9575	-0.59208	-1.50742	8.30469	-4.16116	0.00067138	0.0106189
HJURP	55355	-0.591451	-1.50676	11.8654	-5.61556	3.24584e-05	0.00130192
LAMC1	3915	-0.591172	-1.50647	10.5131	-5.25516	6.73412e-05	0.00216645
LIMCH1	22998	-0.590331	-1.50559	9.95669	-6.01907	1.46202e-05	0.000776546
AGPAT3	56894	-0.589927	-1.50517	8.63319	-5.76427	2.41323e-05	0.00110182
MTOR	2475	-0.589656	-1.50489	8.99038	-5.64274	3.07403e-05	0.00127765
ATF6	22926	-0.588683	-1.50387	10.7564	-4.28573	0.000514152	0.00888243
PTPRQ	374462	-0.588478	-1.50366	6.4764	-4.40187	0.000401272	0.00740137
RNF145	153830	-0.588135	-1.5033	8.83136	-4.54743	0.000294523	0.00594078
GPI	2821	-0.587962	-1.50312	8.6895	-5.96671	1.61946e-05	0.000840896
PKP2	5318	-0.587164	-1.50229	10.0842	-4.75504	0.000190053	0.00447652
PFKL	5211	-0.586859	-1.50197	9.35372	-6.61635	4.67293e-06	0.000355008
GINS4	84296	-0.58633	-1.50142	8.16996	-5.91423	1.79497e-05	0.000894811
TTK	7272	-0.585925	-1.501	8.33644	-4.69007	0.000217887	0.0049324
PRMT2	3275	-0.585747	-1.50082	9.79883	-4.60805	0.000259059	0.00547204
MUT	4594	-0.5854	-1.50045	9.04875	-4.68409	0.000220647	0.0049568
SPAG5	10615	-0.58484	-1.49987	7.95316	-4.44129	0.000368969	0.00694373
WDHD1	11169	-0.584449	-1.49947	8.95664	-6.88779	2.8277e-06	0.000250799
ZWILCH	55055	-0.58368	-1.49867	7.90998	-4.68419	0.000220601	0.0049568
ZAK	51776	-0.58354	-1.49852	9.16479	-5.67998	2.85371e-05	0.00122452
SEL1L	6400	-0.582946	-1.4979	8.6999	-6.06226	1.34409e-05	0.000734965
GNAI2	2771	-0.58098	-1.49587	11.1408	-6.363	7.53593e-06	0.000495367
C6orf89	221477	-0.580738	-1.49561	10.4375	-6.93136	2.61111e-06	0.000238434
CEP290	80184	-0.580253	-1.49511	7.71599	-4.14839	0.000690029	0.0108215
GXYLT2	727936	-0.580197	-1.49505	6.75506	-4.92473	0.000133259	0.00349396
KIAA0100	9703	-0.579964	-1.49481	11.6714	-5.6483	3.04006e-05	0.00126922
SMC3	9126	-0.579862	-1.49471	11.0756	-6.40192	6.99848e-06	0.000471748
CASP6	839	-0.579772	-1.49461	9.4946	-4.0327	0.000884754	0.0129992
PIGG	54872	-0.579544	-1.49438	8.2392	-5.51205	3.99615e-05	0.0014845
SKP2	6502	-0.579039	-1.49385	9.72156	-6.41883	6.77763e-06	0.000465322
GLG1	2734	-0.578726	-1.49353	9.7681	-6.16371	1.10425e-05	0.00065398
SRRD	402055	-0.578338	-1.49313	8.5703	-3.47765	0.0029284	0.0294829
ATP2C1	27032	-0.577819	-1.49259	8.69941	-5.26161	6.64582e-05	0.00215373
UGGT1	56886	-0.577594	-1.49236	9.76181	-7.02991	2.18251e-06	0.000216348
LOXL1	4016	-0.576659	-1.49139	8.5657	-6.42985	6.63746e-06	0.000459246
ECE1	1889	-0.576487	-1.49121	11.2129	-4.76801	0.000184947	0.00439534
ANKRD28	23243	-0.57603	-1.49074	9.72696	-4.60729	0.000259477	0.00547204
FAM129A	116496	-0.574763	-1.48943	9.14718	-4.57483	0.000277919	0.00570916
BORCS7-ASMT	100528007	-0.574247	-1.4889	6.04488	-4.75509	0.000190035	0.00447652
TMEM57	55219	-0.574228	-1.48888	8.9626	-3.85595	0.00129473	0.016807
VBP1	7411	-0.574	-1.48864	8.85066	-4.7835	0.00017903	0.00429325
TTLL5	23093	-0.573251	-1.48787	10.5238	-6.10116	1.24632e-05	0.0006985
ALG14	199857	-0.572669	-1.48727	8.88869	-4.01407	0.000920944	0.013306
RTFDC1	51507	-0.571607	-1.48618	10.6861	-4.8856	0.000144591	0.00368676
TMTC3	160418	-0.571468	-1.48603	8.52538	-5.22021	7.2341e-05	0.00227285
SEMA5A	9037	-0.570013	-1.48454	7.26935	-4.13873	0.00070448	0.0109647
PARPBP	55010	-0.569538	-1.48405	8.59177	-4.9294	0.000131969	0.00347785
LGMN	5641	-0.569082	-1.48358	10.3831	-4.37712	0.000423007	0.0077047
CLSPN	63967	-0.569016	-1.48351	9.13869	-7.45555	1.02139e-06	0.000133335
PPIP5K2	23262	-0.568868	-1.48336	9.77	-6.1247	1.19075e-05	0.000691716
ESCO2	157570	-0.568837	-1.48333	6.6651	-3.81223	0.00142279	0.017948
EPHX1	2052	-0.568338	-1.48281	8.01521	-5.24125	6.92865e-05	0.00221442
BLOC1S1	2647	-0.568065	-1.48253	10.5714	-5.38686	5.1482e-05	0.00176726
RNASE1	6035	-0.567907	-1.48237	8.67477	-5.41943	4.819e-05	0.00168852
ARHGAP21	57584	-0.567787	-1.48225	9.50463	-4.22389	0.000586904	0.00965089
CKAP2	26586	-0.567313	-1.48176	9.14561	-3.53336	0.00259701	0.0272871
TMCO3	55002	-0.567298	-1.48175	7.63523	-5.62981	3.15456e-05	0.00129086
CUEDC2	79004	-0.565958	-1.48037	9.33657	-3.83842	0.00134463	0.0172973
CLIC4	25932	-0.565779	-1.48019	10.9069	-7.06981	2.03046e-06	0.000205116
NENF	29937	-0.565661	-1.48007	9.83431	-6.75789	3.59158e-06	0.000292851
MTBP	27085	-0.565105	-1.4795	8.72	-6.09273	1.26685e-05	0.000702242
LRRN1	57633	-0.56495	-1.47934	7.77555	-7.81397	5.49103e-07	8.64211e-05
AIDA	64853	-0.564796	-1.47918	9.74665	-5.13834	8.55999e-05	0.0025906
GNB5	10681	-0.563546	-1.4779	7.93684	-4.21824	0.000594049	0.00972293
ESYT1	23344	-0.563386	-1.47773	10.0509	-6.64375	4.43981e-06	0.000341497
ITM2B	9445	-0.563102	-1.47744	11.9634	-5.49326	4.15051e-05	0.00152236
MTR	4548	-0.562891	-1.47723	9.1624	-4.09758	0.00076957	0.011693
PSMD1	5707	-0.562798	-1.47713	9.5165	-6.69291	4.05147e-06	0.000316887
BSCL2	26580	-0.562545	-1.47687	8.72053	-5.06172	0.000100269	0.00287277
PARP1	142	-0.562452	-1.47678	9.44994	-5.43558	4.66387e-05	0.00165939
ENOPH1	58478	-0.562178	-1.4765	9.06182	-4.24688	0.00055871	0.00937267
CHN1	1123	-0.561202	-1.4755	9.01644	-4.37342	0.000426359	0.00775605
ATG4C	84938	-0.560966	-1.47526	9.03029	-4.22585	0.000584448	0.0096387
DARS2	55157	-0.560935	-1.47523	9.71415	-6.41022	6.88917e-06	0.000467782
SLC35A5	55032	-0.560783	-1.47507	8.624	-4.90078	0.000140081	0.00361151
PARD6G	84552	-0.560469	-1.47475	6.07095	-5.00731	0.000112234	0.00312633
LYRM4	57128	-0.559511	-1.47377	8.13212	-3.25222	0.00475509	0.0411509
XRCC4	7518	-0.558952	-1.4732	9.31834	-4.70082	0.000213006	0.00486387
TSPAN15	23555	-0.558773	-1.47302	9.35322	-4.75655	0.000189453	0.00447652
PARK7	11315	-0.55822	-1.47245	12.0918	-5.18099	7.84062e-05	0.0024264
TALDO1	6888	-0.557944	-1.47217	9.55478	-7.38913	1.14804e-06	0.000141875
CSDE1	7812	-0.557295	-1.47151	11.3212	-5.6099	3.2828e-05	0.00131149
SRPX	8406	-0.55677	-1.47097	9.24163	-6.11799	1.20631e-05	0.000692304
ARHGAP19-SLIT1	100533184	-0.556584	-1.47078	8.53005	-5.00579	0.000112589	0.00312633
KDELC2	143888	-0.556342	-1.47054	9.19228	-6.04658	1.38572e-05	0.00074835
C6orf52	347744	-0.555751	-1.46993	10.6114	-6.11298	1.21809e-05	0.000696903
MSANTD3-TMEFF1	100526694	-0.555691	-1.46987	7.88133	-4.24115	0.000565607	0.00943714
PCYT2	5833	-0.555465	-1.46964	9.45658	-7.12566	1.8359e-06	0.000196717
OPN3	23596	-0.555363	-1.46954	8.78223	-5.22514	7.16125e-05	0.00226669
PDE8B	8622	-0.554385	-1.46854	6.89407	-5.88031	1.91874e-05	0.000933533
ANKRD27	84079	-0.553295	-1.46743	7.85395	-4.5075	0.000320548	0.00629188
CDC42SE2	56990	-0.552944	-1.46708	10.0822	-5.28897	6.28432e-05	0.00206547
ZDHHC2	51201	-0.552779	-1.46691	7.8398	-4.38347	0.000417318	0.00762902
CEP63	80254	-0.552347	-1.46647	8.08111	-4.23994	0.00056707	0.00944455
LMAN2L	81562	-0.551554	-1.46566	8.84449	-4.21916	0.000592879	0.00971724
PGM1	5236	-0.550733	-1.46483	10.4275	-5.61609	3.24236e-05	0.00130192
RNASET2	8635	-0.550671	-1.46477	9.51097	-5.73058	2.5802e-05	0.00114151
BLM	641	-0.550509	-1.4646	8.55074	-5.14766	8.39707e-05	0.00256548
SMC4	10051	-0.550411	-1.4645	10.5876	-3.72533	0.00171622	0.0203616
TMEM237	65062	-0.549332	-1.46341	9.19746	-6.69825	4.0115e-06	0.00031509
AK1	203	-0.548842	-1.46291	9.97229	-5.852	2.02881e-05	0.00095939
CEP57L1	285753	-0.548616	-1.46268	7.04403	-3.96016	0.00103429	0.0144589
SMIM19	114926	-0.548399	-1.46246	8.41464	-5.88704	1.8935e-05	0.000928494
PDIA4	9601	-0.547815	-1.46187	10.0268	-5.66027	2.96821e-05	0.0012562
PPP6C	5537	-0.54779	-1.46184	11.2761	-4.46207	0.000353023	0.00672558
DDIAS	220042	-0.54766	-1.46171	5.28989	-4.07878	0.000801294	0.0120079
RRM2	6241	-0.546869	-1.46091	8.91946	-6.05542	1.36209e-05	0.00074262
ARHGAP19	84986	-0.54613	-1.46016	8.90608	-5.42095	4.80416e-05	0.00168664
KIF1C	10749	-0.546104	-1.46014	9.39265	-5.12708	8.7609e-05	0.00261515
STAG1	10274	-0.545584	-1.45961	8.5625	-3.66064	0.00197335	0.0226222
NOMO2	283820	-0.545372	-1.4594	10.8804	-5.85247	2.02693e-05	0.00095939
HSPA13	6782	-0.543906	-1.45791	8.31828	-3.33692	0.0039645	0.0364356
CALB2	794	-0.543887	-1.4579	10.0588	-6.82607	3.16704e-06	0.000270808
ALOX5AP	241	-0.543619	-1.45762	8.62602	-4.39623	0.000406124	0.00747599
PSAP	5660	-0.543499	-1.4575	11.3927	-5.93599	1.71993e-05	0.000871101
TMX4	56255	-0.542946	-1.45694	8.02109	-6.30725	8.3815e-06	0.00053391
PGRMC1	10857	-0.541617	-1.4556	10.4297	-5.09724	9.31716e-05	0.00273712
FKBP7	51661	-0.541416	-1.4554	7.68771	-6.99552	2.3231e-06	0.000225242
VPS13A	23230	-0.541165	-1.45515	5.70447	-3.73828	0.00166891	0.0199719
ZNHIT1	10467	-0.54049	-1.45447	10.6384	-5.95088	1.67045e-05	0.000857761
MRPL3	11222	-0.540477	-1.45445	10.6759	-3.35292	0.00383043	0.0355557
LAMP2	3920	-0.539532	-1.4535	10.8543	-5.91739	1.78386e-05	0.00089466
ARG2	384	-0.53946	-1.45343	6.99952	-6.12325	1.19409e-05	0.000691716
CENPE	1062	-0.538527	-1.45249	8.56636	-3.29603	0.00432851	0.0387247
SLC25A40	55972	-0.538447	-1.45241	7.87598	-5.76173	2.42541e-05	0.00110196
UBXN2A	165324	-0.538226	-1.45219	8.21133	-5.37831	5.23838e-05	0.00179158
CCNG2	901	-0.538132	-1.45209	9.04962	-4.97913	0.000118998	0.00324869
PIGK	10026	-0.538025	-1.45198	9.17524	-5.14074	8.51773e-05	0.00258492
RCAN3	11123	-0.537656	-1.45161	7.81681	-3.7939	0.00148017	0.0183164
TSPAN6	7105	-0.537235	-1.45119	10.2126	-3.27493	0.00452897	0.0397319
AK4	205	-0.536005	-1.44995	9.03808	-4.63159	0.000246486	0.00528884
SVIL	6840	-0.535722	-1.44967	8.02479	-5.49266	4.15555e-05	0.00152236
ME1	4199	-0.535604	-1.44955	7.66592	-3.21718	0.00512591	0.0431158
FAM72B	653820	-0.535578	-1.44952	8.47299	-3.22454	0.00504581	0.0427096
SLC7A5	8140	-0.535364	-1.44931	10.4675	-6.22583	9.79707e-06	0.000604271
SGPL1	8879	-0.535265	-1.44921	9.07599	-5.14665	8.41459e-05	0.00256548
GMCL1	64395	-0.535199	-1.44914	8.23963	-5.74678	2.49846e-05	0.00112001
FAM72C	554282	-0.534759	-1.4487	8.52427	-3.87927	0.00123125	0.0162672
CSRP2	1466	-0.534041	-1.44798	10.0662	-6.33459	7.95517e-06	0.000513815
NSDHL	50814	-0.53403	-1.44797	10.4036	-5.69556	2.76641e-05	0.00119815
SMPD1	6609	-0.533773	-1.44771	7.9904	-6.07853	1.30225e-05	0.000716314
CPD	1362	-0.533299	-1.44723	7.1465	-4.65662	0.000233805	0.00514738
ANO10	55129	-0.53324	-1.44718	8.53318	-5.13637	8.5948e-05	0.0025906
UGP2	7360	-0.531022	-1.44495	8.26469	-5.40949	4.91705e-05	0.00170688
AP2M1	1173	-0.530755	-1.44469	8.8043	-6.46276	6.23679e-06	0.000441265
KCNH1	3756	-0.529138	-1.44307	6.57777	-4.13399	0.000711689	0.0110491
MTHFD1	4522	-0.52832	-1.44225	10.9019	-4.1405	0.000701802	0.0109322
GANC	2595	-0.528217	-1.44215	6.97457	-4.93092	0.00013155	0.0034737
CD46	4179	-0.527438	-1.44137	10.6246	-4.39697	0.000405479	0.00747153
TNFSF15	9966	-0.527114	-1.44104	6.0265	-3.84424	0.00132786	0.0171172
PLXND1	23129	-0.527022	-1.44095	8.57907	-5.33454	5.72643e-05	0.00192651
HIPK3	10114	-0.526501	-1.44043	8.5457	-5.6232	3.19654e-05	0.00129969
ZNF106	64397	-0.525991	-1.43992	10.4211	-4.54956	0.000293197	0.00592692
IARS2	55699	-0.52576	-1.43969	10.8172	-4.57126	0.000280027	0.00572943
SEMA3A	10371	-0.525689	-1.43962	8.96649	-4.90531	0.000138763	0.00359252
SERINC2	347735	-0.525559	-1.43949	11.5014	-6.60323	4.78899e-06	0.000362341
PLEKHS1	79949	-0.525397	-1.43933	6.15914	-4.79436	0.000175	0.00422651
TAGLN2	8407	-0.525351	-1.43928	12.191	-6.46632	6.19489e-06	0.00043998
MSH6	2956	-0.525173	-1.43911	8.81797	-4.55056	0.000292573	0.00592078
NLRP14	338323	-0.524856	-1.43879	5.56353	-3.84943	0.00131309	0.0169619
ACKR3	57007	-0.524519	-1.43845	6.98217	-4.93157	0.000131373	0.0034737
ANKRD50	57182	-0.524311	-1.43825	8.28712	-3.82841	0.00137397	0.017515
VPS45	11311	-0.524086	-1.43802	9.21095	-4.48222	0.000338222	0.00653766
ARL3	403	-0.523714	-1.43765	11.0639	-6.956	2.49635e-06	0.000232634
CPVL	54504	-0.523629	-1.43757	7.12501	-3.51768	0.0026863	0.0278345
MTFR2	113115	-0.523061	-1.437	6.83624	-3.48286	0.00289569	0.0292998
PDE1C	5137	-0.52299	-1.43693	7.64942	-5.03331	0.000106345	0.00300507
PRIMPOL	201973	-0.52253	-1.43647	8.5662	-4.9974	0.000114566	0.00315606
CHML	1122	-0.522185	-1.43613	7.38401	-4.38924	0.00041222	0.00756566
F8	2157	-0.52214	-1.43608	6.40269	-3.46641	0.0030002	0.0299933
EXO1	9156	-0.521659	-1.43561	7.17776	-4.03992	0.000871125	0.0128772
SLC38A6	145389	-0.521465	-1.43541	8.66576	-3.99939	0.000950498	0.0136277
KIF18B	146909	-0.521339	-1.43529	9.80334	-5.73342	2.56565e-05	0.00113778
RAD51	5888	-0.521125	-1.43507	6.94699	-3.58958	0.00230041	0.025084
UBE2E1	7324	-0.520994	-1.43494	8.99449	-4.98518	0.00011751	0.00322232
TK1	7083	-0.520856	-1.43481	8.77968	-6.6763	4.17856e-06	0.000325453
TTF2	8458	-0.519843	-1.4338	8.43532	-5.39071	5.10812e-05	0.00176002
L1CAM	3897	-0.519446	-1.43341	9.09561	-5.35971	5.4403e-05	0.0018538
HMGCR	3156	-0.519096	-1.43306	8.99513	-4.16943	0.000659568	0.0104768
SGCB	6443	-0.519091	-1.43305	9.74659	-5.53834	3.79011e-05	0.00142799
HDAC1	3065	-0.519028	-1.43299	10.0012	-5.84538	2.05548e-05	0.000969528
DPYSL2	1808	-0.518798	-1.43276	11.0328	-5.41761	4.83684e-05	0.00168852
RBL2	5934	-0.518752	-1.43272	7.07509	-3.66243	0.00196577	0.0225703
KIAA1841	84542	-0.518704	-1.43267	7.56402	-4.31048	0.000487662	0.0085462
MLEC	9761	-0.518199	-1.43217	11.1233	-5.60021	3.34722e-05	0.00131456
PTPN3	5774	-0.518066	-1.43203	8.15153	-6.17678	1.07675e-05	0.000641789
POLE2	5427	-0.518033	-1.432	9.46701	-4.18648	0.000635889	0.0102322
PALM2-AKAP2	445815	-0.517672	-1.43164	7.68506	-5.45689	4.46701e-05	0.00160475
SCN9A	6335	-0.517574	-1.43155	5.99585	-5.08064	9.64227e-05	0.00279428
KRBOX1	100506243	-0.517341	-1.43132	9.72156	-4.37985	0.000420545	0.00767288
FAM111A	63901	-0.516512	-1.43049	9.65566	-5.59022	3.4149e-05	0.00133831
TSPAN9	10867	-0.516294	-1.43028	9.16672	-5.57441	3.52502e-05	0.00136416
INPP5A	3632	-0.515976	-1.42996	8.26849	-5.769	2.39072e-05	0.00109424
STRAP	11171	-0.51486	-1.42886	11.4689	-4.1047	0.00075788	0.0115723
B4GALT6	9331	-0.514367	-1.42837	5.70278	-3.6778	0.0019016	0.0220037
HPF1	54969	-0.513689	-1.4277	9.72387	-4.8591	0.000152819	0.00380242
TBC1D8B	54885	-0.513597	-1.4276	5.02776	-3.9829	0.000984855	0.0139406
CCDC74A	90557	-0.513428	-1.42744	6.06146	-4.274	0.000527216	0.00902401
PTGES3	10728	-0.513335	-1.42735	7.52114	-4.59729	0.000265017	0.00554472
DCLK1	9201	-0.513226	-1.42724	6.83863	-3.90668	0.00116059	0.0156124
VPS39	23339	-0.513154	-1.42717	8.52661	-5.63664	3.11172e-05	0.00128754
CPED1	79974	-0.513095	-1.42711	6.61629	-3.80363	0.00144942	0.018154
DSTN	11034	-0.512883	-1.4269	11.1786	-5.71644	2.65377e-05	0.00116571
ZNF532	55205	-0.512776	-1.42679	8.53731	-4.7912	0.000176162	0.00424645
TDRKH	11022	-0.512431	-1.42645	7.67224	-3.98955	0.000970845	0.0137799
ARPC2	10109	-0.512205	-1.42623	10.7841	-3.94464	0.00106945	0.0147943
LTBP1	4052	-0.511986	-1.42601	9.54608	-5.62201	3.20418e-05	0.00129969
ATP6AP1	537	-0.511395	-1.42543	9.19467	-5.25448	6.74351e-05	0.00216645
GRAMD1B	57476	-0.510872	-1.42491	7.80348	-5.05076	0.000102569	0.00291614
MBNL1	4154	-0.510808	-1.42485	11.4431	-5.42488	4.76607e-05	0.00167644
UBE2T	29089	-0.510587	-1.42463	11.4333	-4.39145	0.000410277	0.00753746
SPPL2A	84888	-0.510368	-1.42441	11.3126	-3.71325	0.00176155	0.020667
SEPT2	4735	-0.510232	-1.42428	9.35935	-4.02708	0.000895518	0.013071
TMEM71	137835	-0.509934	-1.42399	6.86226	-4.63155	0.00024651	0.00528884
RAP1B	5908	-0.509841	-1.42389	8.76907	-4.77629	0.000181759	0.00434745
FAM192A	80011	-0.509154	-1.42322	9.14617	-3.52181	0.0026625	0.0276631
PTPRF	5792	-0.509146	-1.42321	9.20236	-5.94195	1.69995e-05	0.000868099
DNAJC13	23317	-0.509042	-1.4231	8.73623	-3.56716	0.00241442	0.0260059
PALM2	114299	-0.50883	-1.4229	6.48975	-4.13437	0.000711105	0.0110491
TERT	7015	-0.508701	-1.42277	8.24491	-5.5293	3.85971e-05	0.00144289
ARHGEF26	26084	-0.508647	-1.42272	7.37669	-4.13185	0.000714955	0.0110743
ATP6AP2	10159	-0.508462	-1.42253	10.4446	-5.66573	2.93602e-05	0.00124828
ERI1	90459	-0.508073	-1.42215	8.43746	-4.50305	0.000323588	0.00632738
USP48	84196	-0.506978	-1.42107	9.2488	-5.56343	3.60361e-05	0.00138589
SFT2D2	375035	-0.506818	-1.42091	9.783	-4.57349	0.000278706	0.00570916
ANXA3	306	-0.506559	-1.42066	9.66128	-5.60607	3.30811e-05	0.00131261
SCRN3	79634	-0.506376	-1.42048	7.4741	-4.61394	0.000255852	0.00543268
TMEM109	79073	-0.504974	-1.4191	11.0707	-5.58062	3.48137e-05	0.00135292
DNAJB11	51726	-0.5037	-1.41785	10.2755	-4.31454	0.000483446	0.00852359
TM9SF2	9375	-0.503294	-1.41745	8.91232	-5.11297	9.01948e-05	0.00266913
NT5DC1	221294	-0.503207	-1.41736	7.52437	-3.95792	0.00103929	0.0144961
CEP70	80321	-0.503182	-1.41734	7.36644	-3.7686	0.0015632	0.0191078
PLS3	5358	-0.503074	-1.41723	10.2326	-4.53897	0.000299853	0.00602207
NDUFS4	4724	-0.502943	-1.4171	10.2993	-4.47513	0.000343353	0.00660927
NXPH4	11247	-0.502724	-1.41689	7.33202	-4.26924	0.000532608	0.0090995
IL13RA1	3597	-0.502442	-1.41661	9.14776	-3.86732	0.00126337	0.0165343
UCP2	7351	-0.502404	-1.41657	9.92388	-6.10619	1.2342e-05	0.0006985
ECT2	1894	-0.502104	-1.41628	9.95862	-4.77118	0.00018372	0.0043739
POC1A	25886	-0.501519	-1.4157	8.08966	-4.60573	0.000260329	0.00547755
UQCRHL	440567	-0.501231	-1.41542	8.55898	-3.13866	0.00606338	0.0482807
CARMIL1	55604	-0.501063	-1.41526	8.36787	-4.52596	0.000308236	0.00611098
MAN2B2	23324	-0.500862	-1.41506	9.40384	-5.51628	3.96222e-05	0.00147485
SYCP2	10388	-0.500556	-1.41476	4.10254	-4.33227	0.000465486	0.00830482
PLEKHA1	59338	-0.500421	-1.41463	8.61808	-3.94703	0.00106396	0.0147403
HNRNPR	10236	-0.500406	-1.41461	9.89185	-4.75422	0.000190381	0.00447855
CALU	813	-0.500338	-1.41455	11.752	-6.83231	3.1309e-06	0.000270297
THBS2	7058	-0.500274	-1.41448	6.49811	-3.93084	0.00110172	0.0151054
TBC1D14	57533	-0.499424	-1.41365	8.92054	-5.53981	3.77889e-05	0.00142799
USP9X	8239	-0.499327	-1.41355	9.42389	-5.13219	8.66906e-05	0.0025923
PKIA	5569	-0.499174	-1.4134	6.66812	-4.89115	0.000142925	0.00365939
OSGEP	55644	-0.498944	-1.41318	9.88391	-3.74548	0.00164318	0.0198176
APOO	79135	-0.498782	-1.41302	9.39435	-5.60307	3.32808e-05	0.00131261
IGFBP7	3490	-0.498752	-1.41299	11.7478	-6.25141	9.3274e-06	0.000582162
AKR1C3	8644	-0.498683	-1.41292	7.34052	-4.63261	0.000245959	0.00528884
GBE1	2632	-0.498505	-1.41275	6.65991	-3.56319	0.00243514	0.0261834
HSPA5	3309	-0.498414	-1.41266	11.1547	-5.44631	4.56362e-05	0.00162998
FAM72D	728833	-0.498187	-1.41244	8.31189	-3.23702	0.00491264	0.0419851
CFB	629	-0.498009	-1.41226	9.46311	-5.61714	3.23558e-05	0.00130192
GRK3	157	-0.497899	-1.41216	5.94436	-3.51566	0.00269805	0.0278765
NQO1	1728	-0.497867	-1.41212	9.14405	-5.09228	9.41309e-05	0.00276092
ADGRL2	23266	-0.49776	-1.41202	9.01413	-5.32332	5.85883e-05	0.00196038
ZNF713	349075	-0.4972	-1.41147	7.94253	-5.70882	2.69434e-05	0.0011755
IARS	3376	-0.496836	-1.41112	9.61621	-4.04357	0.000864311	0.0128071
ADI1	55256	-0.496192	-1.41049	8.73927	-5.34803	5.57119e-05	0.00187769
GDE1	51573	-0.495128	-1.40945	7.632	-3.82057	0.00139741	0.0177059
ST13	6767	-0.494775	-1.4091	9.61224	-4.86642	0.000150498	0.00377827
LOX	4015	-0.494494	-1.40883	8.88668	-5.73847	2.54007e-05	0.00113459
INPP4B	8821	-0.494357	-1.40869	6.25116	-3.54387	0.00253878	0.0269075
AKT1	207	-0.49357	-1.40792	10.8167	-5.28752	6.30298e-05	0.00206794
TPD52L1	7164	-0.492969	-1.40734	7.09203	-3.41826	0.00332803	0.0322331
GOLM1	51280	-0.492854	-1.40723	9.37195	-4.90395	0.000139159	0.00359775
SLC16A7	9194	-0.492484	-1.40687	6.72094	-4.2208	0.000590798	0.00970028
NEO1	4756	-0.491931	-1.40633	7.7322	-5.2689	6.5474e-05	0.00212928
UHRF1	29128	-0.491908	-1.4063	9.92224	-4.50456	0.00032255	0.00632042
RAB3IP	117177	-0.491543	-1.40595	8.15777	-3.63997	0.00206338	0.0233793
DROSHA	29102	-0.491409	-1.40582	9.42	-4.60772	0.000259237	0.00547204
LMBRD2	92255	-0.490551	-1.40498	6.17816	-3.31927	0.00411773	0.0374536
SEPT10	151011	-0.490391	-1.40483	8.50504	-3.23815	0.00490076	0.0419416
ZNF185	7739	-0.49033	-1.40477	9.73835	-6.09511	1.26103e-05	0.000701974
PCDHB13	56123	-0.490238	-1.40468	7.41506	-4.89242	0.000142545	0.00365627
RBBP9	10741	-0.490061	-1.4045	8.40525	-5.55491	3.66587e-05	0.00139824
SMC1A	8243	-0.490029	-1.40447	9.7271	-5.88574	1.89836e-05	0.000928494
POT1	25913	-0.489961	-1.40441	8.15907	-4.33792	0.000459899	0.00822524
NT5DC2	64943	-0.489557	-1.40401	11.683	-5.41844	4.82868e-05	0.00168852
NUP50	10762	-0.489493	-1.40395	10.6146	-4.16178	0.000670488	0.0106139
PTPN11	5781	-0.489235	-1.4037	10.8798	-6.09976	1.24969e-05	0.0006985
HIST1H2AA	221613	-0.489217	-1.40368	7.06639	-3.92872	0.00110676	0.0151368
SNRNP25	79622	-0.488953	-1.40343	9.76223	-4.45162	0.000360949	0.00682745
CDON	50937	-0.488741	-1.40322	8.46741	-5.33223	5.75339e-05	0.00192858
ERGIC3	51614	-0.488001	-1.4025	9.04001	-4.38792	0.00041338	0.00757945
ABL1	25	-0.487697	-1.4022	10.1924	-5.19532	7.61318e-05	0.00236391
APBB2	323	-0.487578	-1.40209	10.8726	-3.96247	0.00102915	0.0143981
ACLY	47	-0.487277	-1.4018	11.5913	-5.88965	1.88381e-05	0.000928494
EXPH5	23086	-0.487005	-1.40153	8.48301	-5.52916	3.86078e-05	0.00144289
TIMELESS	8914	-0.48683	-1.40136	7.0065	-4.37099	0.000428565	0.00778092
CYB561A3	220002	-0.48672	-1.40126	8.43144	-5.58312	3.46395e-05	0.00134897
HAUS1	115106	-0.486651	-1.40119	10.2971	-5.70944	2.69104e-05	0.0011755
HEG1	57493	-0.486425	-1.40097	9.35946	-4.79407	0.000175107	0.00422651
CCP110	9738	-0.485652	-1.40022	8.05996	-4.32913	0.000468616	0.00833565
VAMP7	6845	-0.485159	-1.39974	8.16927	-3.44479	0.00314326	0.0310755
DNA2	1763	-0.484984	-1.39957	7.77303	-3.25148	0.00476268	0.0411973
BABAM1	29086	-0.484642	-1.39924	10.3606	-4.62237	0.000251335	0.0053675
PI4K2B	55300	-0.484426	-1.39903	7.60132	-4.67307	0.000225833	0.00502717
RB1CC1	9821	-0.484403	-1.39901	7.99251	-4.36158	0.000437253	0.00789996
HMGB1	3146	-0.484024	-1.39864	10.8188	-4.43923	0.000370588	0.00696712
HNRNPUL2-BSCL2	100534595	-0.483887	-1.39851	9.59687	-6.23722	9.58503e-06	0.000596234
PARP2	10038	-0.483835	-1.39846	9.46079	-4.02761	0.000894497	0.013071
DOCK11	139818	-0.483458	-1.39809	7.45571	-3.65224	0.00200946	0.0229292
DCTN3	11258	-0.483325	-1.39796	11.6152	-5.81087	2.20048e-05	0.00102452
NNMT	4837	-0.482943	-1.39759	9.18803	-5.25805	6.69442e-05	0.00215816
PABPC4	8761	-0.48233	-1.397	9.91592	-3.54431	0.00253636	0.0268973
SMYD2	56950	-0.481786	-1.39647	10.1935	-6.15598	1.12086e-05	0.000659601
KNTC1	9735	-0.481713	-1.3964	8.80459	-3.8365	0.00135021	0.0173305
PCDHB10	56126	-0.481493	-1.39619	6.70709	-4.02841	0.000892961	0.013071
TRIP13	9319	-0.481441	-1.39614	8.85172	-4.08846	0.000784789	0.0118756
ATP13A2	23400	-0.481225	-1.39593	9.97153	-6.38119	7.2797e-06	0.000485409
COPB2	9276	-0.481168	-1.39587	10.776	-3.79806	0.00146696	0.0182381
MGST3	4259	-0.480264	-1.395	11.1939	-5.61464	3.2518e-05	0.00130192
SLC9A6	10479	-0.479593	-1.39435	9.76045	-4.00925	0.000930543	0.0134029
FZD6	8323	-0.479418	-1.39418	10.2873	-5.27897	6.41404e-05	0.00209695
XRCC5	7520	-0.479042	-1.39382	9.79624	-3.90015	0.00117705	0.0157994
MCM2	4171	-0.478791	-1.39358	9.86119	-5.67647	2.87377e-05	0.0012283
MCUB	55013	-0.47872	-1.39351	9.32869	-3.64047	0.00206118	0.0233689
RBBP7	5931	-0.4787	-1.39349	12.0765	-5.134	8.63674e-05	0.0025906
ZMYND11	10771	-0.478648	-1.39344	9.49621	-4.50048	0.000325359	0.00634861
C17orf75	64149	-0.478172	-1.39298	8.07377	-3.25517	0.00472508	0.041006
AAMDC	28971	-0.478076	-1.39288	10.6873	-5.43271	4.69108e-05	0.00166269
HBS1L	10767	-0.477688	-1.39251	10.1709	-4.53559	0.000302007	0.00603916
C2CD5	9847	-0.477233	-1.39207	8.83091	-3.15576	0.0058458	0.0472791
ADGRF1	266977	-0.477128	-1.39197	7.53461	-5.05697	0.000101261	0.00289672
SIAE	54414	-0.476986	-1.39183	9.51345	-5.12056	8.87953e-05	0.0026463
ACTL6A	86	-0.476643	-1.3915	9.36753	-4.88611	0.000144436	0.00368676
IPO8	10526	-0.476541	-1.3914	8.36447	-4.08462	0.000791305	0.0119255
HIGD1A	25994	-0.475914	-1.3908	10.4789	-4.21293	0.000600838	0.00982163
HNRNPLL	92906	-0.47558	-1.39048	7.78169	-3.47529	0.00294335	0.0295723
HEXB	3074	-0.4754	-1.3903	11.7977	-4.62519	0.000249845	0.00534183
TOP2A	7153	-0.474244	-1.38919	10.9164	-5.09046	9.44861e-05	0.00276299
POLQ	10721	-0.474107	-1.38906	7.42755	-3.23646	0.00491854	0.0420124
IFT81	28981	-0.473075	-1.38806	6.73612	-3.24916	0.00478641	0.041324
APMAP	57136	-0.473014	-1.38801	9.96037	-4.63213	0.000246207	0.00528884
SERPINB6	5269	-0.472793	-1.38779	11.2593	-4.0196	0.000910052	0.0132
TBC1D9B	23061	-0.472777	-1.38778	9.93252	-5.48219	4.24434e-05	0.00154343
CYB5B	80777	-0.47244	-1.38745	9.70196	-5.63686	3.11033e-05	0.00128754
CEMIP	57214	-0.472011	-1.38704	9.75298	-3.83688	0.00134909	0.0173305
SARNP	84324	-0.471988	-1.38702	9.57627	-4.02139	0.000906555	0.0131833
TMEM255B	348013	-0.471694	-1.38674	8.71048	-4.12663	0.00072302	0.0111503
BFSP1	631	-0.471352	-1.38641	7.2429	-3.95701	0.00104131	0.0145134
H2AFZ	3015	-0.471255	-1.38631	12.606	-4.93831	0.000129542	0.00343046
SFN	2810	-0.470921	-1.38599	11.077	-5.60724	3.30034e-05	0.00131261
CDC20	991	-0.470835	-1.38591	10.0966	-5.60358	3.32468e-05	0.00131261
DHRS12	79758	-0.470527	-1.38562	8.15545	-4.57035	0.000280563	0.00573406
VDAC3	7419	-0.470447	-1.38554	10.0059	-4.90706	0.000138258	0.00358446
CAPG	822	-0.470186	-1.38529	9.95212	-4.52763	0.000307148	0.00610246
MFAP2	4237	-0.470111	-1.38522	7.70613	-4.04746	0.000857112	0.0127208
YPEL5	51646	-0.46891	-1.38406	9.53715	-3.63261	0.0020964	0.0235664
PRDX4	10549	-0.468644	-1.38381	9.96168	-5.00746	0.0001122	0.00312633
RASA1	5921	-0.468513	-1.38368	8.21694	-3.72642	0.00171219	0.0203324
TENM3	55714	-0.468268	-1.38345	8.03011	-4.85364	0.000154572	0.00383061
ANO6	196527	-0.468261	-1.38344	9.44353	-5.41095	4.90257e-05	0.00170504
KIF3A	11127	-0.467981	-1.38317	7.78118	-4.08583	0.000789251	0.0119109
METTL9	51108	-0.467768	-1.38297	10.1988	-4.82256	0.000164958	0.00402345
SLC25A24	29957	-0.467454	-1.38267	8.50379	-4.27838	0.0005223	0.0089647
TXNDC5	81567	-0.467338	-1.38256	9.31277	-5.5843	3.45571e-05	0.0013486
MAGT1	84061	-0.467301	-1.38252	12.0881	-4.80121	0.000172506	0.00418553
GORASP2	26003	-0.467243	-1.38246	9.51206	-3.48683	0.00287105	0.0292032
CCNA2	890	-0.46724	-1.38246	11.3342	-5.29523	6.20451e-05	0.00204649
TMEM184C	55751	-0.46713	-1.38236	10.7468	-4.82191	0.000165184	0.00402367
ATP2A2	488	-0.466776	-1.38202	11.1016	-4.31037	0.000487775	0.0085462
PLD3	23646	-0.466727	-1.38197	10.0721	-5.76287	2.41996e-05	0.00110196
PSRC1	84722	-0.466714	-1.38196	8.46256	-3.8689	0.00125908	0.0165061
EPB41	2035	-0.466217	-1.38148	9.43114	-5.19709	7.58558e-05	0.0023593
CTSZ	1522	-0.465531	-1.38083	10.8989	-5.25981	6.67038e-05	0.0021568
PCNT	5116	-0.465494	-1.38079	6.62269	-4.19045	0.000630505	0.0101646
RBM3	5935	-0.464911	-1.38023	10.3223	-4.4151	0.000390123	0.00724614
EOGT	285203	-0.464493	-1.37983	7.76467	-4.11741	0.000737475	0.0113355
HMGN2	3151	-0.464386	-1.37973	10.1165	-3.80648	0.00144055	0.0180674
CCM2	83605	-0.464112	-1.37947	10.1276	-4.7053	0.000211008	0.00483695
THRA	7067	-0.464045	-1.3794	9.17771	-4.78865	0.000177108	0.0042637
ITGB4	3691	-0.46397	-1.37933	9.59977	-5.22173	7.21144e-05	0.00227285
ASPH	444	-0.463507	-1.37889	12.1234	-5.00269	0.000113315	0.00313511
PDGFRB	5159	-0.463444	-1.37883	7.41729	-4.7655	0.000185923	0.00440724
RCN3	57333	-0.463193	-1.37859	7.77303	-4.1827	0.00064107	0.0102977
MMAB	326625	-0.462421	-1.37785	8.6529	-3.88485	0.00121653	0.0161919
DNAJC7	7266	-0.462226	-1.37767	9.9911	-3.86647	0.00126569	0.0165343
TCFL5	10732	-0.462148	-1.37759	7.76001	-3.56519	0.00242466	0.026101
FANCD2	2177	-0.46211	-1.37756	8.23598	-5.10523	9.16487e-05	0.00269665
RASSF4	83937	-0.461513	-1.37698	8.02908	-4.62603	0.000249398	0.00533844
ZACN	353174	-0.46072	-1.37623	5.99506	-3.39154	0.00352507	0.0335615
CDH11	1009	-0.460181	-1.37571	8.96012	-4.53639	0.000301495	0.00603543
ATL3	25923	-0.460135	-1.37567	9.0903	-3.20888	0.00521785	0.0438257
FKBP2	2286	-0.459986	-1.37553	9.56215	-4.86936	0.000149577	0.00376727
DCLRE1A	9937	-0.459923	-1.37547	8.16548	-3.91783	0.00113305	0.0153447
SGCE	8910	-0.459753	-1.37531	8.42226	-5.13576	8.60559e-05	0.0025906
VRK1	7443	-0.459546	-1.37511	10.722	-4.95707	0.000124583	0.00333245
DARS	1615	-0.459499	-1.37506	10.8631	-3.38101	0.00360587	0.0340856
ITGB5	3693	-0.459232	-1.37481	8.73818	-4.52014	0.000312067	0.00616715
ACACB	32	-0.459081	-1.37467	7.23164	-3.99787	0.000953622	0.0136504
UXS1	80146	-0.458856	-1.37445	9.27199	-4.28625	0.000513584	0.00888243
EIF3H	8667	-0.458528	-1.37414	11.7873	-4.32704	0.000470714	0.00834989
FANCM	57697	-0.458375	-1.37399	8.42598	-3.17604	0.00559782	0.0458333
MIF	4282	-0.458196	-1.37382	11.549	-4.36203	0.000436838	0.00789996
PTDSS1	9791	-0.45802	-1.37365	10.8228	-4.72836	0.000201016	0.00465681
COQ2	27235	-0.457929	-1.37357	9.27642	-3.20811	0.00522648	0.0438386
HRASLS	57110	-0.457855	-1.3735	7.00854	-3.6449	0.00204153	0.0231889
PODXL	5420	-0.45783	-1.37347	11.2502	-5.26244	6.63456e-05	0.00215373
HIVEP3	59269	-0.45763	-1.37328	9.2061	-5.72093	2.63017e-05	0.00115809
SCLT1	132320	-0.457563	-1.37322	7.38677	-3.60927	0.00220469	0.0243699
RAP1A	5906	-0.457541	-1.3732	9.79288	-3.87021	0.00125552	0.0164711
AMZ2	51321	-0.457362	-1.37303	10.3151	-4.58704	0.000270829	0.00560933
CHRNA5	1138	-0.457303	-1.37297	6.67052	-3.85233	0.0013049	0.0169035
KRT80	144501	-0.456703	-1.3724	8.95573	-5.64966	3.03179e-05	0.00126863
HTATSF1	27336	-0.455412	-1.37117	7.45628	-5.22026	7.23327e-05	0.00227285
NONO	4841	-0.455272	-1.37104	10.8569	-4.85215	0.000155057	0.0038375
SPIN4	139886	-0.455236	-1.37101	7.30126	-3.87349	0.00124668	0.0163782
OLFML2B	25903	-0.454691	-1.37049	7.19606	-4.41416	0.000390901	0.00724614
STRADB	55437	-0.454324	-1.37014	11.1416	-3.9087	0.00115555	0.0155616
IRAK4	51135	-0.453744	-1.36959	8.50378	-3.52394	0.00265027	0.0276155
SREBF1	6720	-0.453632	-1.36948	10.9251	-4.68646	0.000219551	0.0049568
CA5B	11238	-0.453351	-1.36922	9.3687	-3.48625	0.00287464	0.0292032
FNTB	2342	-0.452821	-1.36871	8.01848	-5.13212	8.67035e-05	0.0025923
HRAS	3265	-0.452339	-1.36826	10.3486	-3.38727	0.00355762	0.0338042
ERGIC1	57222	-0.452136	-1.36806	10.824	-4.97567	0.000119855	0.00326248
WASF3	10810	-0.451525	-1.36749	8.05509	-4.49432	0.000329644	0.00639855
RPA1	6117	-0.451405	-1.36737	8.95729	-4.4964	0.000328186	0.00638362
ZZEF1	23140	-0.451284	-1.36726	7.27793	-4.4676	0.000348893	0.00668813
ASNS	440	-0.450712	-1.36671	7.6837	-4.5974	0.00026496	0.00554472
MAD2L1	4085	-0.450303	-1.36633	10.2177	-3.97105	0.0010103	0.0141921
ARHGAP29	9411	-0.450042	-1.36608	11.6877	-5.0646	9.96735e-05	0.00286014
MYO5A	4644	-0.449925	-1.36597	8.32946	-4.19038	0.000630591	0.0101646
SHCBP1	79801	-0.449693	-1.36575	8.90162	-5.46486	4.39557e-05	0.00159142
MPC1	51660	-0.449134	-1.36522	10.4481	-3.88251	0.00122266	0.0162174
ZNF75D	7626	-0.449087	-1.36518	8.04121	-3.24852	0.00479293	0.041324
IFT172	26160	-0.448673	-1.36478	9.00309	-5.21798	7.26727e-05	0.00227941
SEC61A1	29927	-0.448561	-1.36468	8.9517	-4.79672	0.000174135	0.00421403
PDK1	5163	-0.448021	-1.36417	7.88621	-4.6274	0.00024868	0.00532923
EDEM2	55741	-0.447853	-1.36401	8.98293	-5.23522	7.01484e-05	0.00223587
OSTF1	26578	-0.447836	-1.36399	9.35549	-3.96842	0.00101603	0.014236
CCDC149	91050	-0.447666	-1.36383	6.78614	-3.87744	0.0012361	0.0162854
REXO2	25996	-0.447329	-1.36351	11.0986	-4.07998	0.000799234	0.012006
RPN2	6185	-0.446836	-1.36305	10.843	-5.63433	3.12615e-05	0.00129063
H6PD	9563	-0.446443	-1.36268	8.28657	-4.47005	0.000347084	0.00666034
PSMD2	5708	-0.446437	-1.36267	11.3737	-4.73251	0.000199266	0.00464429
REEP4	80346	-0.446315	-1.36256	9.4733	-5.45388	4.49429e-05	0.00161142
CERS6	253782	-0.446176	-1.36242	8.96182	-4.331	0.000466749	0.00831935
CDCA8	55143	-0.445808	-1.36208	9.78674	-4.43055	0.0003775	0.00707555
LARS	51520	-0.444982	-1.3613	9.2493	-4.95938	0.000123984	0.00332604
FAM234A	83986	-0.444541	-1.36088	9.81595	-4.34511	0.000452902	0.00811938
REEP1	65055	-0.444469	-1.36081	5.27757	-3.30305	0.00426367	0.0382924
FAM84B	157638	-0.444322	-1.36067	8.61521	-3.79623	0.00147275	0.0182733
ADGRG1	9289	-0.444254	-1.36061	7.9222	-4.43335	0.000375254	0.00704771
CDC25C	995	-0.443955	-1.36033	8.03707	-4.15481	0.000680583	0.0107461
CCNI	10983	-0.443613	-1.36001	10.7685	-4.56641	0.000282913	0.00576303
RBL1	5933	-0.443497	-1.3599	9.43933	-4.41789	0.00038781	0.00723057
XPOT	11260	-0.443116	-1.35954	8.61967	-4.83285	0.000161444	0.00395336
NUS1	116150	-0.443009	-1.35944	9.98478	-4.60089	0.000263009	0.0055214
PHB	5245	-0.442734	-1.35918	12.0356	-3.91808	0.00113242	0.0153447
NHLRC3	387921	-0.442652	-1.3591	7.8834	-4.18915	0.00063226	0.0101826
BLOC1S1-RDH5	100528022	-0.442558	-1.35901	8.3134	-4.17507	0.000651642	0.0104008
EFR3A	23167	-0.442121	-1.3586	8.92854	-4.03084	0.000888303	0.0130273
MCM7	4176	-0.44138	-1.3579	9.59872	-3.98275	0.000985177	0.0139406
ARHGEF39	84904	-0.441343	-1.35787	8.10684	-4.25672	0.000547062	0.00928654
ADGRF5	221395	-0.441307	-1.35783	10.81	-4.42408	0.000382732	0.00714472
DCAF6	55827	-0.441101	-1.35764	9.78549	-4.15251	0.000683956	0.0107719
ALDH3A2	224	-0.441073	-1.35761	8.00463	-4.52886	0.000306347	0.00610246
ZDHHC5	25921	-0.440877	-1.35743	11.0282	-4.5923	0.00026783	0.00557838
GNG7	2788	-0.440769	-1.35733	9.09149	-5.77267	2.37336e-05	0.00108898
ARHGAP5	394	-0.440086	-1.35668	9.599	-4.45472	0.000358579	0.00679651
FAXC	84553	-0.440047	-1.35665	6.0916	-3.1162	0.00636111	0.0496889
TTN	7273	-0.439752	-1.35637	4.15662	-3.63635	0.00207955	0.023448
FNBP1L	54874	-0.439485	-1.35612	8.18744	-3.78327	0.0015145	0.0186401
SLC39A10	57181	-0.439183	-1.35584	9.79245	-3.52114	0.00266631	0.0276631
HOOK3	84376	-0.439102	-1.35576	8.20383	-3.77966	0.00152634	0.0187376
ADAM12	8038	-0.43884	-1.35551	6.88563	-3.60336	0.00223303	0.0245326
LCLAT1	253558	-0.438576	-1.35527	9.71006	-4.00953	0.000929991	0.0134029
JAK1	3716	-0.43852	-1.35521	10.7427	-3.7713	0.00155415	0.0190161
UBE3B	89910	-0.438512	-1.35521	7.99853	-4.28263	0.000517569	0.00891652
BLOC1S5-TXNDC5	100526836	-0.438212	-1.35492	9.43195	-5.52938	3.8591e-05	0.00144289
FAM20B	9917	-0.437872	-1.3546	8.50793	-3.75483	0.00161038	0.0195236
PNPLA8	50640	-0.437861	-1.35459	9.68512	-3.57693	0.00236404	0.0255821
DIRC3	729582	-0.437765	-1.3545	4.27847	-3.38266	0.00359307	0.0339994
TMED9	54732	-0.437729	-1.35447	10.4869	-4.69382	0.00021617	0.00491071
NUDT1	4521	-0.437503	-1.35426	9.45626	-3.80248	0.00145302	0.0181661
NUB1	51667	-0.437257	-1.35403	9.44588	-3.27006	0.00457654	0.0400544
CD151	977	-0.437153	-1.35393	10.1675	-4.90762	0.000138097	0.00358446
DIAPH3	81624	-0.436732	-1.35354	9.8185	-4.77172	0.000183513	0.0043739
P4HB	5034	-0.436607	-1.35342	9.61435	-4.20465	0.000611595	0.00993021
BRCA2	675	-0.436369	-1.35319	9.61024	-5.3058	6.07206e-05	0.00201716
SNAP23	8773	-0.436138	-1.35298	9.26983	-3.28491	0.00443303	0.0393086
ORC1	4998	-0.436113	-1.35295	7.45198	-4.09845	0.000768134	0.0116808
OIP5	11339	-0.435903	-1.35276	8.0251	-3.87247	0.00124944	0.0164028
ADGRG6	57211	-0.435668	-1.35254	10.2624	-3.71721	0.00174658	0.0205826
NREP	9315	-0.435605	-1.35248	9.59822	-3.78197	0.00151876	0.0186569
CALM3	808	-0.435469	-1.35235	11.1076	-5.56687	3.5788e-05	0.00137921
FASN	2194	-0.435438	-1.35232	10.6981	-5.85768	2.00622e-05	0.000958486
SLC7A1	6541	-0.435051	-1.35196	10.6767	-5.62989	3.15401e-05	0.00129086
CFAP36	112942	-0.434607	-1.35154	8.41404	-3.75933	0.00159481	0.0193826
RANBP1	5902	-0.434529	-1.35147	9.85522	-5.16429	8.11454e-05	0.00248627
METTL6	131965	-0.434366	-1.35132	8.75794	-3.59979	0.00225028	0.0246534
HADHA	3030	-0.434067	-1.35104	10.3149	-4.29824	0.000500584	0.00871299
PLA2G12A	81579	-0.433323	-1.35034	7.68319	-3.43775	0.00319126	0.0314494
PCM1	5108	-0.433007	-1.35004	9.43381	-4.1645	0.000666583	0.0105611
FRMD5	84978	-0.432234	-1.34932	9.52629	-4.57942	0.000275227	0.00568139
CDC6	990	-0.431904	-1.34901	10.2255	-4.68999	0.000217923	0.0049324
MAN1A2	10905	-0.431503	-1.34864	10.7785	-4.99988	0.000113979	0.00314878
GPR87	53836	-0.431416	-1.34856	4.52264	-3.28123	0.00446817	0.0394976
BEND6	221336	-0.431156	-1.34831	6.93232	-4.1822	0.000641757	0.0102998
SLC38A4	55089	-0.430208	-1.34743	7.38776	-3.93092	0.00110152	0.0151054
AP3S1	1176	-0.430064	-1.34729	9.13255	-4.74045	0.000195967	0.00459248
FURIN	5045	-0.429777	-1.34703	8.86066	-4.31427	0.000483725	0.00852359
PSAT1	29968	-0.429575	-1.34684	8.98168	-3.94649	0.00106519	0.0147465
EMC4	51234	-0.429458	-1.34673	10.4867	-3.45344	0.00308518	0.0306649
HYOU1	10525	-0.42888	-1.34619	12.0553	-5.39368	5.0774e-05	0.0017527
TMEM106C	79022	-0.428482	-1.34582	8.44228	-4.6803	0.000222415	0.00497936
PLCG1	5335	-0.428299	-1.34565	8.98628	-3.31032	0.00419768	0.0378726
TIMMDC1	51300	-0.42797	-1.34534	8.73192	-3.49037	0.00284919	0.0290514
HACD3	51495	-0.426726	-1.34418	9.35951	-3.23272	0.00495812	0.0422568
TAS2R14	50840	-0.4265	-1.34397	5.71022	-3.85486	0.0012978	0.0168246
PARP4	143	-0.425921	-1.34343	9.27116	-3.53225	0.0026032	0.0273248
TOPBP1	11073	-0.425681	-1.34321	9.02734	-3.86434	0.00127151	0.0165869
COPE	11316	-0.42499	-1.34256	10.6655	-4.94633	0.000127397	0.00339303
DLG5	9231	-0.424712	-1.3423	8.71757	-3.40572	0.0034191	0.0327714
C7orf25	79020	-0.424657	-1.34225	8.74024	-4.26744	0.000534657	0.00910932
RPA3	6119	-0.424493	-1.3421	10.8444	-3.60234	0.00223794	0.0245326
MAP2K1	5604	-0.424239	-1.34186	10.1473	-3.60235	0.00223789	0.0245326
YEATS4	8089	-0.424104	-1.34174	8.87506	-4.30599	0.000492356	0.00859398
RALGPS2	55103	-0.42393	-1.34158	7.54087	-3.31179	0.00418446	0.0378192
TSPAN17	26262	-0.423004	-1.34072	8.85095	-4.56579	0.000283284	0.00576426
HIST1H2BL	8340	-0.42276	-1.34049	10.1112	-4.02611	0.000897397	0.0130882
DSN1	79980	-0.42274	-1.34047	10.3311	-4.14982	0.000687909	0.0108066
NFIB	4781	-0.422647	-1.34038	8.98151	-4.66237	0.000230984	0.0051034
CDK2	1017	-0.422319	-1.34008	9.50904	-4.09882	0.000767521	0.0116808
DOCK2	1794	-0.422035	-1.33982	7.77457	-3.8142	0.00141674	0.0178897
ALDOA	226	-0.422023	-1.3398	10.5338	-5.30889	6.03384e-05	0.00200807
SLC6A9	6536	-0.421948	-1.33974	8.87235	-4.61155	0.000257146	0.00544146
FAM3A	60343	-0.421692	-1.3395	8.66928	-4.15101	0.00068615	0.0107881
NAE1	8883	-0.42142	-1.33924	9.12003	-3.79328	0.00148215	0.0183286
ENDOD1	23052	-0.420997	-1.33885	7.91782	-4.17935	0.000645682	0.0103495
DPP8	54878	-0.420848	-1.33871	8.4399	-4.07953	0.000800001	0.0120078
MRS2	57380	-0.420774	-1.33865	7.57875	-3.51705	0.00268996	0.0278569
MASTL	84930	-0.42065	-1.33853	9.97694	-5.00476	0.000112829	0.00312633
ARL5A	26225	-0.419978	-1.33791	9.00327	-3.12315	0.00626746	0.0492914
HPRT1	3251	-0.419207	-1.33719	9.05196	-3.19967	0.00532178	0.0443413
NT5C2	22978	-0.4192	-1.33719	10.9528	-4.15174	0.000685076	0.0107804
EPB41L2	2037	-0.418826	-1.33684	11.0983	-4.49149	0.000331629	0.00643034
PAGE1	8712	-0.418807	-1.33682	4.75547	-3.13499	0.00611107	0.0485559
POMT1	10585	-0.418798	-1.33681	8.72998	-3.74122	0.00165837	0.0198973
FBXO27	126433	-0.418565	-1.3366	8.80333	-3.92816	0.00110809	0.0151368
SDF2L1	23753	-0.418509	-1.33655	9.25763	-4.56802	0.000281952	0.00574978
RNF26	79102	-0.418005	-1.33608	9.80617	-5.1645	8.11112e-05	0.00248627
DBI	1622	-0.417934	-1.33601	10.1631	-3.27936	0.00448613	0.0395704
TCTN2	79867	-0.41781	-1.3359	9.61392	-4.85136	0.000155311	0.00383868
ZFR	51663	-0.417676	-1.33577	10.0442	-3.21884	0.00510777	0.0430181
ENPP4	22875	-0.417564	-1.33567	6.95503	-3.40577	0.00341879	0.0327714
AP4S1	11154	-0.416875	-1.33503	6.01139	-3.58688	0.00231386	0.0251566
NOL10	79954	-0.416607	-1.33478	7.63208	-3.7868	0.00150302	0.0185126
RNF13	11342	-0.416252	-1.33446	9.24384	-3.14544	0.00597616	0.0479601
ZNF664	144348	-0.416165	-1.33438	7.04438	-4.32909	0.00046865	0.00833565
PDXK	8566	-0.41594	-1.33417	10.1257	-4.99733	0.000114583	0.00315606
AK3	50808	-0.415626	-1.33388	8.11853	-4.96901	0.000121527	0.00328869
RNPEP	6051	-0.415432	-1.3337	8.8788	-4.24556	0.000560286	0.00939062
CHRAC1	54108	-0.415325	-1.3336	10.1308	-4.07878	0.000801301	0.0120079
EPHB4	2050	-0.415085	-1.33338	8.85785	-3.48557	0.00287882	0.0292032
VOPP1	81552	-0.415078	-1.33337	9.42666	-4.23997	0.000567034	0.00944455
FAM229B	619208	-0.415006	-1.3333	7.79509	-4.24849	0.00055679	0.00936456
GHR	2690	-0.414966	-1.33327	3.79272	-3.82759	0.00137641	0.0175237
RGS12	6002	-0.414729	-1.33305	7.97078	-3.80162	0.00145572	0.0181661
MYBL2	4605	-0.414705	-1.33303	8.78947	-4.94747	0.000127096	0.0033899
POLE	5426	-0.414226	-1.33258	7.97104	-4.10333	0.000760117	0.0115969
SORBS2	8470	-0.414181	-1.33254	8.95636	-4.68566	0.000219919	0.0049568
DNM1L	10059	-0.413897	-1.33228	8.02283	-3.36071	0.00376682	0.0352121
COPB1	1315	-0.413852	-1.33224	7.62219	-3.14642	0.00596362	0.0479601
HNRNPA2B1	3181	-0.413606	-1.33201	11.8405	-3.77376	0.0015459	0.0189401
ECHDC1	55862	-0.413284	-1.33171	8.71762	-3.51856	0.00268123	0.0277975
FAM208A	23272	-0.413014	-1.33146	8.26907	-3.13318	0.00613465	0.0486807
DIAPH1	1729	-0.41301	-1.33146	9.33376	-3.44571	0.00313703	0.0310636
CTDSPL	10217	-0.41282	-1.33129	9.50443	-3.53383	0.00259438	0.0272871
KIAA1524	57650	-0.412639	-1.33112	8.23645	-4.4437	0.000367086	0.00691532
PHF20	51230	-0.412467	-1.33096	9.05358	-3.93819	0.00108442	0.0149618
SLC39A8	64116	-0.412403	-1.3309	8.56612	-3.55548	0.002476	0.0264395
CDS2	8760	-0.411849	-1.33039	8.85854	-3.66343	0.0019615	0.0225421
CDCA7	83879	-0.411286	-1.32987	7.95524	-3.51638	0.00269386	0.027869
BAP1	8314	-0.410955	-1.32957	9.32486	-4.86602	0.000150625	0.00377827
CHAF1A	10036	-0.410947	-1.32956	7.57104	-4.564	0.000284364	0.00577355
RECQL	5965	-0.410765	-1.32939	7.22529	-3.47124	0.00296913	0.0297827
MRC2	9902	-0.410539	-1.32918	8.90549	-4.63958	0.000242366	0.00527142
SEPT7	989	-0.410457	-1.32911	10.0422	-4.70071	0.000213059	0.00486387
ARHGEF12	23365	-0.410081	-1.32876	11.4019	-4.63262	0.000245954	0.00528884
TSPAN1	10103	-0.409779	-1.32848	8.89002	-4.6124	0.000256686	0.00544126
SGO1	151648	-0.409573	-1.32829	9.28376	-3.62942	0.00211089	0.0236861
ATP1A1	476	-0.409206	-1.32795	11.5013	-4.02729	0.000895122	0.013071
SMURF2	64750	-0.408495	-1.3273	10.2075	-3.18106	0.00553798	0.0455042
GOLGB1	2804	-0.408368	-1.32718	7.85026	-3.75772	0.00160035	0.0194147
SH3KBP1	30011	-0.407852	-1.32671	10.6081	-4.65692	0.000233659	0.00514738
ICMT	23463	-0.407585	-1.32646	10.5906	-3.52771	0.00262881	0.0275001
ANAPC5	51433	-0.406267	-1.32525	10.0805	-3.48884	0.00285859	0.0290992
PLOD1	5351	-0.405856	-1.32487	9.89094	-4.61211	0.000256843	0.00544126
PTPRU	10076	-0.405646	-1.32468	8.90811	-4.0692	0.000817962	0.0122082
DNM1	1759	-0.40558	-1.32462	9.10802	-4.06978	0.000816947	0.0122029
SLC25A23	79085	-0.405492	-1.32454	9.63273	-3.9922	0.000965336	0.0137227
AP2A1	160	-0.405282	-1.32435	9.38369	-3.69693	0.00182472	0.0212868
CRELD1	78987	-0.405123	-1.3242	6.80052	-3.23588	0.00492459	0.0420291
SNRPD3	6634	-0.404982	-1.32407	9.19535	-3.88409	0.00121852	0.0161919
SLC7A11	23657	-0.404725	-1.32384	8.8606	-3.57352	0.00238152	0.0257563
BST2	684	-0.404613	-1.32373	9.05821	-4.30643	0.000491894	0.00859398
SLC46A3	283537	-0.404545	-1.32367	6.63174	-3.87895	0.00123209	0.0162672
C1S	716	-0.404528	-1.32366	6.18456	-3.12629	0.00622554	0.0491285
MRPL42	28977	-0.404387	-1.32353	10.4532	-4.15401	0.000681756	0.0107463
PPME1	51400	-0.404332	-1.32348	10.1923	-4.03785	0.000875001	0.0129139
CUL4B	8450	-0.404016	-1.32319	8.63445	-3.68412	0.00187585	0.021801
ASB9	140462	-0.40392	-1.3231	7.94052	-4.67473	0.000225044	0.00502717
ASS1	445	-0.403611	-1.32281	8.31876	-4.46507	0.000350773	0.00671206
RMDN3	55177	-0.402723	-1.322	9.70218	-3.18882	0.0054468	0.0450144
SORT1	6272	-0.402393	-1.3217	8.3136	-4.42545	0.000381619	0.00713112
PPM1M	132160	-0.402138	-1.32147	7.89419	-3.82135	0.00139505	0.0177002
AGA	175	-0.401853	-1.3212	9.21865	-4.44522	0.000365901	0.0069
ATG2B	55102	-0.401838	-1.32119	7.94898	-3.63824	0.00207108	0.0233953
STT3B	201595	-0.40167	-1.32104	9.77623	-4.08361	0.000793017	0.0119416
NUMA1	4926	-0.401548	-1.32092	8.98642	-3.999	0.000951298	0.0136277
LZIC	84328	-0.401502	-1.32088	9.33944	-3.79393	0.00148007	0.0183164
CELF2	10659	-0.401275	-1.32067	8.65671	-3.7442	0.00164773	0.0198467
AP1S2	8905	-0.401252	-1.32065	9.60307	-3.63875	0.00206883	0.0233907
FAM45A	404636	-0.401041	-1.32046	10.7444	-4.41555	0.000389747	0.00724614
TSPAN2	10100	-0.400815	-1.32025	7.69306	-3.99466	0.000960232	0.013695
POMGNT1	55624	-0.400671	-1.32012	9.69737	-4.91254	0.000136688	0.00356083
GNG11	2791	-0.400468	-1.31994	9.97884	-4.17834	0.000647088	0.0103495
HMCES	56941	-0.400404	-1.31988	9.74243	-4.73983	0.000196225	0.00459271
PAPSS2	9060	-0.400278	-1.31976	8.19232	-4.14129	0.000700627	0.0109279
KIDINS220	57498	-0.400241	-1.31973	8.04147	-3.82158	0.00139436	0.0177002
TGM2	7052	-0.400123	-1.31962	11.2107	-4.25615	0.000547736	0.00928945
DMAP1	55929	-0.399609	-1.31915	7.88071	-3.68121	0.00188767	0.0218835
NANS	54187	-0.399532	-1.31908	10.8804	-4.01778	0.000913619	0.0132414
CD82	3732	-0.399446	-1.319	9.72046	-4.28576	0.000514113	0.00888243
ILF3	3609	-0.399194	-1.31877	10.2167	-4.75728	0.000189162	0.00447652
ETNK2	55224	-0.398607	-1.31823	9.93275	-4.50367	0.000323164	0.00632575
DDX46	9879	-0.398487	-1.31812	8.64494	-4.14595	0.000693648	0.0108691
SLC1A5	6510	-0.398352	-1.318	10.7849	-5.22628	7.14457e-05	0.00226669
TMEM9	252839	-0.39801	-1.31769	9.6757	-3.88599	0.00121352	0.0161719
FBL	2091	-0.397781	-1.31748	11.7959	-5.05459	0.000101761	0.00290205
PYGL	5836	-0.397718	-1.31742	10.1896	-4.73101	0.000199898	0.00464429
ARL6IP1	23204	-0.397125	-1.31688	11.4365	-4.31283	0.000485217	0.00853364
CD320	51293	-0.397088	-1.31685	10.4645	-4.87006	0.000149358	0.00376727
TRIM59	286827	-0.396419	-1.31624	9.05676	-3.13865	0.00606341	0.0482807
EIF3I	8668	-0.396051	-1.3159	9.39538	-3.63862	0.00206942	0.0233907
FPR1	2357	-0.395255	-1.31518	6.79057	-3.33916	0.00394544	0.0363141
ITM2C	81618	-0.395231	-1.31515	11.4851	-4.31906	0.000478799	0.00845285
CYBRD1	79901	-0.3952	-1.31513	9.60785	-4.29187	0.000507442	0.00881579
NAGA	4668	-0.3947	-1.31467	7.1566	-4.4466	0.000364829	0.0068868
NDUFA9	4704	-0.394646	-1.31462	10.2096	-4.96689	0.000122064	0.00329304
DMPK	1760	-0.394411	-1.31441	8.88168	-3.71469	0.00175607	0.020655
TBL1XR1	79718	-0.394138	-1.31416	7.57092	-3.43463	0.00321275	0.0315773
HLCS	3141	-0.394044	-1.31407	7.86252	-3.72912	0.00170226	0.0202533
PCNA	5111	-0.393896	-1.31394	11.468	-4.83391	0.000161086	0.00394981
PLOD2	5352	-0.393854	-1.3139	11.0965	-4.29839	0.000500423	0.00871299
TAGLN	6876	-0.393546	-1.31362	8.6611	-4.09878	0.00076759	0.0116808
LIMD1	8994	-0.393339	-1.31343	9.09941	-3.3617	0.0037588	0.0351903
LRP4	4038	-0.392304	-1.31249	7.07411	-4.58113	0.000274235	0.00566722
PTPA	5524	-0.392271	-1.31246	10.1326	-3.83484	0.00135506	0.0173592
ZBTB41	360023	-0.391518	-1.31177	8.27149	-3.99149	0.000966809	0.0137331
KNL1	57082	-0.391346	-1.31162	7.98101	-4.37699	0.00042312	0.0077047
ALDH7A1	501	-0.390832	-1.31115	8.41026	-3.60332	0.00223319	0.0245326
PTPN14	5784	-0.390742	-1.31107	10.7075	-4.63594	0.000244235	0.00528283
KRT19	3880	-0.390342	-1.3107	10.4435	-3.87788	0.00123493	0.0162854
TPGS2	25941	-0.389906	-1.31031	8.82856	-3.63543	0.0020837	0.0234663
BACE2	25825	-0.389562	-1.31	7.32043	-4.20452	0.000611766	0.00993021
GPAT2	150763	-0.389467	-1.30991	9.31705	-4.50856	0.000319829	0.00628702
CNPY3	10695	-0.389119	-1.30959	10.3994	-4.38478	0.00041615	0.00761518
CLASP2	23122	-0.388078	-1.30865	7.64171	-3.16867	0.00568668	0.0462545
CASC10	399726	-0.38736	-1.308	5.9815	-3.18935	0.00544063	0.0449835
CNPY4	245812	-0.387113	-1.30777	7.08959	-3.67042	0.00193216	0.0222739
QKI	9444	-0.386648	-1.30735	10.1298	-4.33768	0.000460138	0.00822524
SAR1B	51128	-0.386646	-1.30735	9.09802	-3.22266	0.00506608	0.0428031
SERINC3	10955	-0.385977	-1.30674	11.5716	-4.83781	0.000159777	0.00393093
PRSS16	10279	-0.38566	-1.30646	7.41406	-4.06703	0.000821796	0.0122497
MLH1	4292	-0.385548	-1.30636	10.2728	-3.60537	0.00222335	0.0245326
LRP1	4035	-0.385369	-1.30619	9.36478	-4.83021	0.000162338	0.00396999
NAAA	27163	-0.384965	-1.30583	7.84434	-3.20378	0.00527512	0.0441069
GPSM2	29899	-0.384927	-1.30579	7.89415	-3.15536	0.0058508	0.0472988
ERMARD	55780	-0.384729	-1.30561	5.63428	-3.28088	0.00447153	0.0395084
SRP14	6727	-0.384522	-1.30543	11.925	-3.74265	0.00165326	0.0198823
ANP32E	81611	-0.384285	-1.30521	9.329	-3.11885	0.00632528	0.0495495
SEPT11	55752	-0.38401	-1.30496	10.0678	-4.52618	0.000308089	0.00611098
MCM5	4174	-0.383706	-1.30469	8.94205	-3.8861	0.00121325	0.0161719
CHST3	9469	-0.383513	-1.30451	9.16592	-3.86041	0.00128233	0.0166812
SLC39A6	25800	-0.383409	-1.30442	11.1121	-5.13533	8.61308e-05	0.0025906
IL31RA	133396	-0.383261	-1.30429	7.66719	-4.40429	0.000399208	0.00737798
ERO1A	30001	-0.383007	-1.30406	10.8424	-4.35617	0.000442331	0.00796841
CDK5	1020	-0.382925	-1.30398	9.12938	-4.35181	0.000446472	0.00802739
DIABLO	56616	-0.382763	-1.30384	10.2398	-3.13972	0.00604967	0.0482626
OCLN	100506658	-0.382733	-1.30381	8.12632	-3.74136	0.00165786	0.0198973
GPC6	10082	-0.382162	-1.30329	7.60221	-3.7014	0.00180718	0.0211221
CCNB1	891	-0.382003	-1.30315	11.2588	-4.77318	0.00018295	0.0043703
CKLF-CMTM1	100529251	-0.381778	-1.30295	6.77732	-4.12587	0.000724195	0.0111591
ABCB7	22	-0.381768	-1.30294	9.51949	-3.5109	0.00272586	0.0280509
NCK2	8440	-0.381535	-1.30273	8.88933	-4.2836	0.000516499	0.00890636
DOK6	220164	-0.381316	-1.30253	4.47782	-3.13145	0.00615738	0.0487566
NRSN2	80023	-0.380713	-1.30199	8.84931	-4.09122	0.000780148	0.0118247
CENPI	2491	-0.380681	-1.30196	9.81472	-3.80038	0.00145962	0.0181713
SCYL2	55681	-0.380564	-1.30185	9.064	-3.46532	0.00300722	0.0300349
EPHB2	2048	-0.38039	-1.30169	9.69483	-3.15626	0.00583954	0.047249
SLC36A4	120103	-0.380327	-1.30164	9.80111	-3.87753	0.00123587	0.0162854
SHMT2	6472	-0.378952	-1.3004	10.6304	-4.63787	0.000243242	0.00527366
EPRS	2058	-0.378786	-1.30025	10.5075	-3.54295	0.00254384	0.0269304
MYRF	745	-0.378736	-1.3002	8.33386	-4.02111	0.00090709	0.0131833
C11orf74	119710	-0.378519	-1.30001	8.86414	-3.78869	0.00149691	0.0184496
RSRC1	51319	-0.378342	-1.29985	8.73438	-3.7598	0.00159318	0.0193826
OS9	10956	-0.378275	-1.29979	9.29482	-3.18834	0.00545237	0.0450403
BMP4	652	-0.378201	-1.29972	9.95971	-4.68418	0.000220606	0.0049568
PRC1-AS1	100507118	-0.378193	-1.29971	8.68623	-4.26545	0.000536943	0.00912311
ADSL	158	-0.378073	-1.2996	9.51381	-3.16942	0.00567753	0.0462251
HTRA3	94031	-0.377649	-1.29922	8.01799	-4.11223	0.000745726	0.0114359
PLBD2	196463	-0.377248	-1.29886	9.63195	-4.14469	0.00069552	0.01088
EMC9	51016	-0.376953	-1.2986	8.75924	-3.92123	0.00112476	0.0152746
ALG8	79053	-0.376925	-1.29857	9.98594	-3.47913	0.00291906	0.029424
ART4	420	-0.376265	-1.29798	5.1517	-3.25114	0.00476612	0.0412074
ZHX1	11244	-0.376254	-1.29797	9.02576	-3.62679	0.00212294	0.0237782
RRAGB	10325	-0.37576	-1.29752	6.74642	-3.12033	0.00630533	0.0495021
SKA3	221150	-0.374994	-1.29683	9.52574	-4.53421	0.000302893	0.00605035
MPP1	4354	-0.374931	-1.29678	9.06212	-3.91002	0.00115227	0.0155456
PHF19	26147	-0.374825	-1.29668	10.1112	-4.85965	0.000152643	0.00380242
INTS7	25896	-0.374796	-1.29666	8.91851	-3.51313	0.00271277	0.027968
CCDC92	80212	-0.374264	-1.29618	7.56698	-3.70298	0.00180103	0.0210635
ERLEC1	27248	-0.374193	-1.29611	9.27731	-3.3592	0.00377903	0.0352553
PPP3CB	5532	-0.374175	-1.2961	8.76473	-3.32163	0.00409688	0.0373188
HECTD1	25831	-0.374031	-1.29597	10.5986	-4.4839	0.000337016	0.00652498
SPA17	53340	-0.373912	-1.29586	8.53858	-4.00148	0.000946228	0.0135865
EXT2	2132	-0.373268	-1.29528	9.53154	-3.58041	0.00234637	0.0254206
FAT4	79633	-0.373195	-1.29522	9.6702	-3.99283	0.00096403	0.013722
NEIL3	55247	-0.372664	-1.29474	8.70658	-4.6457	0.000239252	0.0052238
RAD51C	5889	-0.372646	-1.29473	9.59598	-3.99337	0.000962901	0.0137197
TAPBP	6892	-0.372386	-1.29449	11.6211	-4.93899	0.000129358	0.00343046
CAPZB	832	-0.372257	-1.29438	11.1014	-4.12805	0.000720823	0.0111256
CAPS2	84698	-0.372025	-1.29417	4.08749	-3.36525	0.00373022	0.0349934
MFGE8	4240	-0.371859	-1.29402	9.12451	-3.71607	0.00175086	0.0206199
TPR	7175	-0.371693	-1.29387	8.20222	-3.54879	0.00251199	0.0267153
KHK	3795	-0.371332	-1.29355	8.36006	-3.74695	0.00163799	0.0197679
TUBGCP4	27229	-0.371288	-1.29351	9.95026	-4.30632	0.000492016	0.00859398
DLG3	1741	-0.371069	-1.29331	7.99173	-4.17647	0.000649687	0.0103821
TRIM2	23321	-0.370905	-1.29316	9.4757	-3.73996	0.00166287	0.0199254
BCAP31	10134	-0.37068	-1.29296	11.4497	-3.82424	0.00138638	0.0176264
TMEFF1	8577	-0.370317	-1.29264	7.58505	-3.13688	0.00608646	0.0484019
CCDC141	285025	-0.370184	-1.29252	4.16038	-3.11592	0.00636496	0.0496889
SLC39A3	29985	-0.370159	-1.2925	9.46874	-4.32143	0.000476387	0.00841829
C4BPB	725	-0.369539	-1.29194	10.5389	-3.70096	0.0018089	0.0211289
LAPTM5	7805	-0.369354	-1.29177	7.70564	-3.5217	0.00266313	0.0276631
SDC1	6382	-0.368944	-1.29141	8.96176	-4.12937	0.000718782	0.0111127
NNT	23530	-0.368607	-1.29111	9.94883	-3.82656	0.00137946	0.0175504
GLE1	2733	-0.368604	-1.2911	9.08843	-3.85482	0.0012979	0.0168246
CDC25B	994	-0.368242	-1.29078	10.2683	-3.61593	0.00217326	0.0241232
SERPINI1	5274	-0.368185	-1.29073	8.46812	-3.65318	0.0020054	0.0229186
SDC3	9672	-0.368038	-1.2906	9.02596	-3.68486	0.00187284	0.0217798
MCM4	4173	-0.367756	-1.29034	9.20817	-4.07706	0.000804263	0.0120425
DNAH11	8701	-0.367562	-1.29017	7.33424	-3.65578	0.00199419	0.0228328
LRRC8A	56262	-0.367361	-1.28999	10.2573	-4.25408	0.000550164	0.0093039
TSPAN5	10098	-0.36703	-1.2897	10.9752	-3.44906	0.00311449	0.0308734
LINC01561	404216	-0.366733	-1.28943	6.75313	-4.90856	0.000137826	0.00358329
CTXN2	399697	-0.366575	-1.28929	5.29081	-3.2235	0.00505702	0.0427655
CCDC53	51019	-0.366348	-1.28909	10.2083	-4.41351	0.000391443	0.00724893
ANTXR1	84168	-0.366284	-1.28903	11.7241	-4.97118	0.00012098	0.00328258
GPX3	2878	-0.366115	-1.28888	8.88423	-3.27066	0.00457071	0.0400223
THOC5	8563	-0.365998	-1.28877	8.39024	-3.42278	0.00329582	0.0321213
LSS	4047	-0.365685	-1.28849	9.19072	-3.54185	0.00254986	0.0269633
CFHR2	3080	-0.365464	-1.2883	4.48428	-3.25093	0.0047683	0.0412074
GLB1L2	89944	-0.365123	-1.28799	8.12129	-3.73253	0.00168975	0.0201433
DCAF16	54876	-0.364904	-1.2878	10.5722	-3.33638	0.00396905	0.036459
PPP2R5D	5528	-0.364873	-1.28777	10.5546	-4.0344	0.000881522	0.0129792
MARCH8	220972	-0.364548	-1.28748	7.72371	-3.52328	0.00265407	0.0276397
MCM3	4172	-0.364271	-1.28723	10.0949	-4.17872	0.000646558	0.0103495
TLK1	9874	-0.364222	-1.28719	8.38016	-3.49639	0.00281246	0.0287425
SEL1L3	23231	-0.364009	-1.287	8.14555	-4.24422	0.000561895	0.00940907
APCDD1L	164284	-0.363778	-1.28679	8.64045	-4.41753	0.000388111	0.00723057
AURKA	6790	-0.363372	-1.28643	10.603	-3.61556	0.00217501	0.0241281
CAP2	10486	-0.363123	-1.28621	10.5254	-4.91854	0.000134988	0.00353428
TBL1X	6907	-0.36312	-1.2862	8.1698	-3.83014	0.00136885	0.0174634
MORN2	729967	-0.363051	-1.28614	8.72771	-3.51248	0.00271657	0.0279761
TAF5	6877	-0.363037	-1.28613	7.94605	-3.23628	0.00492037	0.0420124
PER3	8863	-0.362928	-1.28603	8.04704	-3.53586	0.00258304	0.0272211
ABTB1	80325	-0.362562	-1.28571	8.62249	-3.60268	0.00223631	0.0245326
COX7A2	1347	-0.362277	-1.28545	12.6642	-3.86324	0.00127454	0.0166148
ESAM	90952	-0.361854	-1.28508	11.276	-3.85092	0.00130885	0.016931
HLA-DMA	3108	-0.361768	-1.285	9.06648	-3.6449	0.00204156	0.0231889
MSL3	10943	-0.361713	-1.28495	8.44145	-3.4797	0.00291547	0.0294195
PTMS	5763	-0.36151	-1.28477	10.2563	-4.57881	0.000275586	0.00568246
LRRC40	55631	-0.361463	-1.28473	7.68955	-3.14607	0.00596807	0.0479601
ACTBL2	345651	-0.361323	-1.2846	7.725	-3.45134	0.00309921	0.0307548
MIS18BP1	55320	-0.361266	-1.28455	7.55443	-3.55589	0.00247381	0.0264395
MICAL2	9645	-0.361098	-1.2844	11.0592	-3.38607	0.00356685	0.0338336
ZNF536	9745	-0.359295	-1.2828	5.26132	-3.12379	0.00625893	0.0492662
UQCRB	7381	-0.358995	-1.28253	11.3795	-3.32368	0.00407888	0.0372097
UFC1	51506	-0.358923	-1.28247	11.4539	-3.69504	0.00183216	0.0213603
GHITM	27069	-0.35866	-1.28223	10.8503	-3.48956	0.00285421	0.0290831
TIA1	7072	-0.35838	-1.28199	8.02001	-4.4723	0.000345429	0.00663546
MBNL2	10150	-0.357736	-1.28141	9.55495	-3.66199	0.00196761	0.0225703
TMEM59	9528	-0.357542	-1.28124	10.9869	-4.00543	0.000938236	0.0135032
ALDH6A1	4329	-0.357386	-1.2811	7.65692	-3.42156	0.00330448	0.0321437
BPHL	670	-0.357099	-1.28085	8.67756	-3.97619	0.000999195	0.0140852
CDCA7L	55536	-0.357003	-1.28076	11.2316	-3.95277	0.00105088	0.0146262
SATB1	6304	-0.356703	-1.2805	8.71196	-3.71492	0.00175521	0.020655
IFT20	90410	-0.356321	-1.28016	8.78683	-3.77686	0.00153562	0.0188266
TNS4	84951	-0.356002	-1.27987	10.4787	-4.01526	0.000918585	0.0132926
USP5	8078	-0.355972	-1.27985	9.90909	-3.66803	0.00194214	0.0223611
MYH15	22989	-0.355888	-1.27977	5.2197	-3.62462	0.00213289	0.0238465
TRAPPC10	7109	-0.355743	-1.27964	8.72101	-3.16982	0.0056727	0.0462251
RECQL4	9401	-0.355741	-1.27964	9.04843	-3.76541	0.00157402	0.0191705
CKLF	51192	-0.355642	-1.27955	10.8162	-4.38585	0.000415206	0.00760541
GNPAT	8443	-0.355503	-1.27943	8.58734	-3.20822	0.00522526	0.0438386
SIRT2	22933	-0.355187	-1.27915	9.19405	-3.48151	0.00290413	0.0293692
ERLIN1	10613	-0.354218	-1.27829	11.0307	-3.33427	0.0039871	0.0365885
NEGR1	257194	-0.354097	-1.27819	7.93143	-3.38915	0.00354328	0.0337175
FGFBP1	9982	-0.353641	-1.27778	6.71497	-3.14071	0.00603686	0.0482346
LDLRAP1	26119	-0.353217	-1.27741	9.82474	-3.48437	0.00288629	0.0292526
TTYH3	80727	-0.353012	-1.27722	10.5109	-4.38154	0.000419035	0.00765285
HSPA4	3308	-0.352784	-1.27702	9.93073	-3.43921	0.00318123	0.0313839
BANF1	8815	-0.351924	-1.27626	12.1504	-4.66261	0.000230867	0.0051034
ARHGAP24	83478	-0.351875	-1.27622	7.46801	-3.48599	0.0028762	0.0292032
NARF	26502	-0.35179	-1.27614	8.47	-4.67291	0.000225906	0.00502717
BAG6	7917	-0.351662	-1.27603	11.8326	-3.62838	0.00211566	0.0237138
SEPT3	55964	-0.351635	-1.27601	7.57746	-3.9703	0.00101194	0.0142001
CSNK1G2	1455	-0.351209	-1.27563	8.46202	-4.20511	0.000610996	0.00993021
TMEM30A	55754	-0.351178	-1.2756	9.44928	-3.71351	0.00176058	0.020667
TCEA1	6917	-0.350761	-1.27523	9.11669	-3.23833	0.00489885	0.0419416
NUCB1	4924	-0.350739	-1.27521	8.82485	-3.73671	0.00167458	0.020014
NUP210	23225	-0.350176	-1.27472	8.52773	-3.24193	0.00486122	0.0417768
BARD1	580	-0.350175	-1.27472	9.78859	-3.68037	0.00189109	0.0219095
MLK4	84451	-0.349818	-1.2744	7.52478	-3.5925	0.00228594	0.0249702
GSTM2	2946	-0.349782	-1.27437	7.95609	-3.51258	0.00271598	0.0279761
TOR1A	1861	-0.349674	-1.27427	10.1696	-3.14167	0.00602453	0.0482073
PIGT	51604	-0.349671	-1.27427	10.9113	-4.21806	0.000594275	0.00972293
TCF3	6929	-0.34967	-1.27427	9.2765	-4.40268	0.000400576	0.0073959
DPY19L3	147991	-0.34927	-1.27392	8.66109	-3.48585	0.00287711	0.0292032
GNAQ	2776	-0.348852	-1.27355	9.1965	-3.7239	0.00172153	0.0203911
LMO7	4008	-0.348792	-1.27349	9.63151	-4.27615	0.000524797	0.00899091
RDX	5962	-0.348754	-1.27346	9.50285	-3.12579	0.0062323	0.04914
NHLRC2	374354	-0.348647	-1.27337	10.4598	-3.90853	0.00115597	0.0155616
DCPS	28960	-0.347271	-1.27215	9.24311	-3.72147	0.00173058	0.0204591
CNTNAP3P2	643827	-0.346945	-1.27186	9.45281	-3.72777	0.0017072	0.0202991
SCPEP1	59342	-0.346888	-1.27181	7.80572	-3.72113	0.00173184	0.0204601
LRRC23	10233	-0.346634	-1.27159	6.88487	-3.46039	0.00303934	0.0302904
CPB2	1361	-0.346389	-1.27137	4.77323	-3.28814	0.00440244	0.0391405
UQCRQ	27089	-0.346231	-1.27124	12.5834	-4.16803	0.000661553	0.0104983
PHKB	5257	-0.346131	-1.27115	8.47247	-3.79132	0.00148844	0.0183697
TBCD	6904	-0.345787	-1.27084	8.68978	-3.8951	0.00118994	0.0159263
COPZ1	22818	-0.345714	-1.27078	8.90032	-3.93242	0.00109798	0.0150861
NRP2	8828	-0.345222	-1.27035	8.75904	-3.52569	0.0026403	0.0275645
DDB1	1642	-0.345162	-1.27029	11.5958	-3.35954	0.00377629	0.0352553
ADAM19	8728	-0.345096	-1.27024	8.83636	-3.68253	0.00188232	0.0218625
RBBP4	5928	-0.345025	-1.27017	8.53157	-3.14637	0.00596423	0.0479601
GNAT1	2779	-0.344944	-1.2701	8.27168	-4.14172	0.000699973	0.0109279
TBC1D1	23216	-0.344718	-1.2699	9.17928	-3.23298	0.00495532	0.0422525
ALDH4A1	8659	-0.344246	-1.26949	7.7723	-3.34441	0.00390113	0.0360495
ADAL	161823	-0.344028	-1.2693	7.88082	-3.14692	0.0059573	0.0479507
KIFC1	3833	-0.343883	-1.26917	9.29845	-3.32336	0.00408174	0.0372175
HOOK1	51361	-0.34383	-1.26912	6.1081	-3.3969	0.00348462	0.0332276
MRPL48	51642	-0.34378	-1.26908	9.22535	-3.56811	0.00240946	0.0259675
TICRR	90381	-0.343464	-1.2688	8.99866	-3.33256	0.00400178	0.0366869
ADRA1B	147	-0.343161	-1.26853	7.66945	-3.50057	0.00278722	0.028561
CD63	967	-0.343146	-1.26852	12.8322	-3.8967	0.00118584	0.0158842
CYB5R1	51706	-0.343054	-1.26844	9.13465	-4.28383	0.000516247	0.00890636
GPAT4	137964	-0.342889	-1.26829	8.88547	-3.41414	0.00335768	0.0324173
DEPDC1B	55789	-0.342845	-1.26825	8.84777	-4.28187	0.000518413	0.00892277
MAN1B1	11253	-0.342567	-1.26801	8.47297	-3.12827	0.00619933	0.0490051
PRDX2	7001	-0.342445	-1.2679	10.5206	-3.18563	0.00548415	0.0451829
ALDH18A1	5832	-0.342171	-1.26766	9.56389	-3.86666	0.00126517	0.0165343
BTBD3	22903	-0.342162	-1.26766	9.29363	-3.2762	0.00451672	0.039691
HADH	3033	-0.341507	-1.26708	9.9049	-4.03221	0.00088569	0.0129992
OBFC1	79991	-0.341439	-1.26702	9.33047	-3.70538	0.00179173	0.020968
IKBKE	9641	-0.340992	-1.26663	8.67207	-3.23871	0.00489482	0.0419416
LOC101927178	101927178	-0.340676	-1.26635	6.00287	-3.31479	0.00415751	0.0376884
C6orf62	81688	-0.340344	-1.26606	11.0389	-3.95272	0.00105098	0.0146262
CLTC	1213	-0.340262	-1.26599	11.0236	-3.65211	0.00201003	0.0229292
AHNAK2	113146	-0.340203	-1.26593	9.93507	-3.97091	0.0010106	0.0141921
ATRN	8455	-0.340133	-1.26587	9.6468	-3.92188	0.0011232	0.0152719
DHX9	1660	-0.340064	-1.26581	9.64447	-3.31682	0.00413942	0.0375771
GOLGA3	2802	-0.339825	-1.2656	7.97334	-3.73468	0.00168195	0.0200762
SMDT1	91689	-0.339718	-1.26551	10.1097	-3.26973	0.00457985	0.0400645
CORO2A	7464	-0.339593	-1.2654	8.61097	-3.41207	0.00337271	0.0325116
REEP3	221035	-0.339478	-1.2653	10.2351	-3.33501	0.0039808	0.0365489
EMC3	55831	-0.339372	-1.26521	10.3768	-3.55672	0.00246939	0.0264137
EBP	10682	-0.338271	-1.26424	11.411	-3.32736	0.00404674	0.0369711
SNTA1	6640	-0.338008	-1.26401	8.68909	-4.29956	0.000499176	0.00870481
RPS6KA4	8986	-0.337908	-1.26392	8.5874	-3.25427	0.00473429	0.0410667
LMAN2	10960	-0.337639	-1.26369	11.4403	-4.54147	0.000298265	0.00599668
GMDS	2762	-0.337564	-1.26362	9.67827	-3.7532	0.00161605	0.0195668
MVD	4597	-0.337213	-1.26331	8.80909	-4.06687	0.000822067	0.0122497
AMD1	262	-0.337078	-1.2632	10.4332	-3.19253	0.00540369	0.044818
H2AFV	94239	-0.336601	-1.26278	11.7204	-3.31397	0.00416491	0.0377161
CTHRC1	115908	-0.336306	-1.26252	7.48967	-3.40925	0.00339326	0.0326181
LY6E	4061	-0.336154	-1.26239	10.7079	-4.52206	0.000310794	0.00614854
MAPKAP1	79109	-0.336149	-1.26238	9.49116	-3.81974	0.0013999	0.0177254
SAMD9L	219285	-0.335691	-1.26198	10.1301	-3.2228	0.00506464	0.0428031
CTBS	1486	-0.335406	-1.26173	9.71437	-3.6332	0.00209375	0.0235508
PIM1	5292	-0.33448	-1.26092	7.92839	-3.85093	0.00130882	0.016931
TFF1	7031	-0.334366	-1.26082	8.88826	-4.10734	0.000753604	0.0115356
CYB5A	1528	-0.333983	-1.26049	10.5166	-3.83671	0.0013496	0.0173305
SLC8B1	80024	-0.33393	-1.26044	10.2625	-3.2957	0.00433158	0.0387286
LBH	81606	-0.332926	-1.25957	8.01671	-3.14384	0.0059966	0.0480583
GALNT11	63917	-0.332487	-1.25918	8.16924	-3.93212	0.00109868	0.0150861
DHRS4L1	728635	-0.332434	-1.25914	7.82717	-3.27598	0.00451877	0.039691
BAD	572	-0.332301	-1.25902	8.99516	-3.87974	0.00123	0.0162629
HNRNPUL1	11100	-0.332189	-1.25892	9.94726	-4.03794	0.000874837	0.0129139
LRBA	987	-0.331941	-1.25871	9.77103	-3.56233	0.00243966	0.0262016
FAM133A	286499	-0.331724	-1.25852	6.23474	-3.54081	0.00255561	0.0270088
SNX14	57231	-0.331692	-1.25849	8.81288	-3.16162	0.00577304	0.0468337
GMNN	51053	-0.331619	-1.25842	10.6481	-3.64382	0.0020463	0.0232144
POLD2	5425	-0.331065	-1.25794	10.3253	-3.61874	0.0021601	0.0240484
RABAC1	10567	-0.330936	-1.25783	10.1046	-3.46622	0.00300143	0.0299933
FAR1	84188	-0.330757	-1.25767	10.0399	-3.11246	0.00641212	0.0499418
PRDM1	639	-0.330469	-1.25742	9.18437	-3.62382	0.00213658	0.0238589
GNA11	2767	-0.330309	-1.25728	10.0237	-4.28933	0.000510212	0.00885562
TMBIM6	7009	-0.329907	-1.25693	12.2967	-3.92235	0.00112205	0.0152712
HLA-DPB1	3115	-0.329743	-1.25679	6.82826	-3.19711	0.00535099	0.0445603
HYKK	123688	-0.329451	-1.25653	6.26412	-3.29289	0.00435777	0.0388552
TMEM14B	81853	-0.329273	-1.25638	12.2275	-3.89963	0.00117836	0.0158056
RIF1	55183	-0.329241	-1.25635	8.44977	-3.28737	0.0044097	0.0391675
TGIF2-C20orf24	100527943	-0.329131	-1.25626	12.1719	-4.20282	0.000614005	0.00995784
NDC1	55706	-0.329006	-1.25615	10.8423	-3.35522	0.00381155	0.035487
DPAGT1	1798	-0.328851	-1.25601	10.1286	-3.76602	0.00157194	0.0191579
HACD2	201562	-0.328771	-1.25594	11.2271	-3.74987	0.00162769	0.0196691
ARHGAP32	9743	-0.328733	-1.25591	9.52493	-3.16075	0.0057838	0.0469004
CUL5	8065	-0.328637	-1.25583	9.78027	-3.84925	0.0013136	0.0169619
C20orf27	54976	-0.327646	-1.25496	9.41821	-4.10837	0.000751938	0.0115196
E2F1	1869	-0.327053	-1.25445	7.89492	-3.41787	0.00333082	0.032242
CRIM1	51232	-0.326914	-1.25433	11.8672	-4.17319	0.000654268	0.0104164
DSP	1832	-0.326585	-1.25404	9.55809	-3.8044	0.00144701	0.0181361
FMR1	2332	-0.326417	-1.2539	10.1967	-3.1692	0.00568026	0.0462251
TCEA3	6920	-0.326183	-1.25369	8.80788	-3.45625	0.00306662	0.0305306
RTKN2	219790	-0.325906	-1.25345	7.98139	-3.35652	0.00380085	0.0354052
MALL	7851	-0.325715	-1.25328	8.64367	-3.20407	0.00527188	0.0440996
SDF4	51150	-0.325557	-1.25315	8.12945	-3.6199	0.00215469	0.0240033
CSE1L	1434	-0.325514	-1.25311	12.398	-3.25357	0.00474136	0.041106
PSMC3	5702	-0.325314	-1.25294	10.2959	-3.60264	0.00223649	0.0245326
KRT8	3856	-0.324875	-1.25256	11.0644	-3.36119	0.0037629	0.0351931
LOC100133315	100133315	-0.32476	-1.25246	7.76869	-3.52786	0.00262799	0.0275001
PLEKHA8	84725	-0.324556	-1.25228	8.01127	-3.53042	0.0026135	0.0274018
C1orf112	55732	-0.324468	-1.2522	8.25925	-3.19962	0.0053223	0.0443413
RPA2	6118	-0.324401	-1.25214	9.56355	-3.49315	0.00283221	0.0289075
SAMSN1	64092	-0.324241	-1.25201	4.19705	-3.15909	0.00580441	0.0470264
ATP5A1	498	-0.324069	-1.25186	8.74739	-3.28043	0.00447588	0.0395149
MAPK3	5595	-0.323908	-1.25172	9.71447	-3.22619	0.00502799	0.0426172
ACTR2	10097	-0.323811	-1.25163	11.981	-3.52957	0.00261829	0.0274365
PRKAG2	51422	-0.323571	-1.25142	9.26963	-3.1922	0.00540755	0.04483
CALD1	800	-0.322571	-1.25056	10.2778	-3.72653	0.00171178	0.0203324
CCNA1	8900	-0.322274	-1.2503	7.80258	-3.31686	0.0041391	0.0375771
FUCA2	2519	-0.321979	-1.25004	8.64899	-3.50391	0.00276726	0.0284035
TRIM5	85363	-0.321907	-1.24998	7.84106	-3.38588	0.00356825	0.0338336
ACTR3	10096	-0.321892	-1.24997	11.0448	-3.34639	0.00388455	0.035968
AFAP1	60312	-0.321833	-1.24992	10.5966	-3.4435	0.00315201	0.0311454
TRMT2B	79979	-0.321663	-1.24977	9.23948	-3.48294	0.0028952	0.0292998
CFI	3426	-0.321648	-1.24976	5.3293	-3.25338	0.00474326	0.041106
ARHGEF10	9639	-0.321337	-1.24949	7.90015	-3.61418	0.00218146	0.0241708
CPS1	1373	-0.320701	-1.24894	7.02885	-3.51633	0.00269414	0.027869
KIF3B	9371	-0.320372	-1.24865	8.78132	-3.57061	0.00239647	0.025858
USP40	55230	-0.320275	-1.24857	8.57048	-3.41593	0.00334477	0.0323264
CTNNB1	1499	-0.320186	-1.24849	10.2115	-3.61057	0.00219856	0.0243166
PRSS12	8492	-0.319537	-1.24793	7.08623	-3.26405	0.00463601	0.0404033
PAIP2B	400961	-0.318802	-1.24729	7.5435	-3.25637	0.004713	0.0409203
ZNF428	126299	-0.31869	-1.2472	8.32141	-3.29406	0.00434684	0.0388137
DSE	29940	-0.318439	-1.24698	8.83913	-3.24598	0.00481911	0.0415304
COG6	57511	-0.318433	-1.24698	7.4361	-3.31325	0.00417128	0.0377463
GSK3B	2932	-0.318253	-1.24682	11.2299	-3.7887	0.00149687	0.0184496
PRKDC	5591	-0.318188	-1.24676	9.80123	-4.11854	0.000735692	0.0113174
PGAM4	441531	-0.317588	-1.24625	7.65123	-3.60432	0.00222836	0.0245326
COL18A1	80781	-0.317491	-1.24616	9.16757	-3.26347	0.00464174	0.0404342
ASIC1	41	-0.317373	-1.24606	7.18523	-3.12331	0.00626536	0.0492914
XRRA1	143570	-0.31736	-1.24605	8.27013	-3.55514	0.00247782	0.0264395
LAMC2	3918	-0.316913	-1.24566	9.92397	-3.90904	0.00115472	0.0155616
AHCYL1	10768	-0.316859	-1.24562	10.9729	-3.36937	0.00369725	0.0347555
CDC14B	8555	-0.316763	-1.24553	8.52072	-3.13002	0.00617618	0.0488847
PRPF8	10594	-0.316669	-1.24545	10.193	-3.4161	0.00334354	0.0323264
NMT1	4836	-0.316574	-1.24537	9.55266	-3.28642	0.00441872	0.03921
SF3A3	10946	-0.316236	-1.24508	10.26	-3.1903	0.00542953	0.0449518
GAREM1	64762	-0.315974	-1.24485	6.87806	-3.44943	0.00311196	0.0308648
ATP5C1	509	-0.315858	-1.24475	9.11969	-3.42178	0.00330293	0.0321437
RFC3	5983	-0.315496	-1.24444	10.0647	-3.58708	0.00231282	0.0251566
SHKBP1	92799	-0.315467	-1.24441	9.47426	-3.4091	0.00339431	0.0326181
MTMR11	10903	-0.315428	-1.24438	8.17766	-3.61184	0.00219252	0.0242643
ALKBH5	54890	-0.315376	-1.24434	9.35925	-3.6305	0.00210601	0.0236457
NDUFA1	4694	-0.314986	-1.244	12.8213	-3.92356	0.00111913	0.0152426
RALGAPA2	57186	-0.314415	-1.24351	8.47874	-3.4735	0.00295468	0.029654
EXOSC1	51013	-0.314397	-1.24349	10.4927	-3.30765	0.00422178	0.0380044
ATP5J	522	-0.314292	-1.2434	11.9996	-3.14541	0.00597658	0.0479601
VCP	7415	-0.313838	-1.24301	10.538	-3.682	0.00188444	0.0218727
FRRS1L	23732	-0.313291	-1.24254	6.06289	-3.13472	0.00611463	0.0485633
ARFGEF2	10564	-0.313252	-1.24251	10.5985	-3.13216	0.00614813	0.0487251
DYRK4	8798	-0.31296	-1.24225	7.69483	-3.52198	0.00266148	0.0276631
CHD3	1107	-0.312588	-1.24193	9.67673	-3.50535	0.00275868	0.0283469
DAG1	1605	-0.311974	-1.2414	9.61349	-3.67716	0.00190426	0.0220207
YME1L1	10730	-0.311655	-1.24113	10.3445	-3.17253	0.00563994	0.0460809
TMEM14C	51522	-0.311265	-1.24079	11.7683	-3.22512	0.00503945	0.0426949
KRTAP19-6	337973	-0.311139	-1.24069	4.32502	-3.50303	0.0027725	0.0284416
SLC25A10	1468	-0.310494	-1.24013	9.64236	-3.23864	0.00489555	0.0419416
TEAD2	8463	-0.310326	-1.23999	8.50984	-3.37384	0.00366194	0.0345101
MPC2	25874	-0.309264	-1.23908	10.1182	-3.43521	0.0032088	0.0315552
TANC2	26115	-0.308818	-1.23869	8.8738	-3.53839	0.00256896	0.0270881
THAP12	5612	-0.308813	-1.23869	8.45274	-3.38722	0.00355797	0.0338042
SSB	6741	-0.308414	-1.23835	11.3556	-3.26713	0.00460548	0.040175
CHEK1	1111	-0.308128	-1.2381	11.0245	-3.34771	0.00387355	0.0358841
UTRN	7402	-0.308091	-1.23807	9.94375	-3.5492	0.00250976	0.0267068
MKRN1	23608	-0.308028	-1.23801	9.2229	-3.41938	0.00332002	0.0322157
GTF3A	2971	-0.306198	-1.23644	10.5014	-3.14542	0.00597645	0.0479601
PEG10	23089	-0.30582	-1.23612	8.0781	-3.84049	0.00133864	0.0172322
PRKCSH	5589	-0.305662	-1.23599	10.721	-3.58204	0.00233811	0.0253583
ITGBL1	9358	-0.305543	-1.23588	6.88134	-3.34207	0.00392079	0.036177
SSR1	6745	-0.305478	-1.23583	10.824	-3.55388	0.00248454	0.0264689
GTDC1	79712	-0.305474	-1.23582	8.27699	-3.22976	0.00498961	0.0424457
ABR	29	-0.305051	-1.23546	10.1532	-3.81489	0.00141464	0.0178754
SSX8	280659	-0.304576	-1.23506	6.11484	-3.26011	0.00467536	0.0406697
ABCC4	10257	-0.304295	-1.23482	7.73597	-3.23838	0.00489827	0.0419416
TRAK1	22906	-0.304161	-1.2347	8.92814	-3.48336	0.00289256	0.0292998
OGFRL1	79627	-0.304144	-1.23469	10.6718	-3.27926	0.00448708	0.0395704
HSD17B11	51170	-0.303566	-1.23419	11.4342	-3.32893	0.00403314	0.0368832
LAP3	51056	-0.30309	-1.23378	10.69	-3.12691	0.00621738	0.0491269
HIKESHI	51501	-0.302388	-1.23318	11.7524	-3.55529	0.00247702	0.0264395
WLS	79971	-0.302334	-1.23314	10.5787	-3.31407	0.00416399	0.0377161
PSMA1	5682	-0.302224	-1.23304	8.81851	-3.40425	0.00342994	0.0328244
NUDCD3	23386	-0.302208	-1.23303	9.09499	-3.17434	0.00561814	0.0459592
EIF2AK1	27102	-0.301826	-1.2327	11.3002	-3.5598	0.00245306	0.0262846
ILVBL	10994	-0.30128	-1.23224	8.8463	-3.25313	0.00474579	0.0411088
CST3	1471	-0.301102	-1.23209	11.0734	-3.75961	0.00159384	0.0193826
OBP2A	29991	-0.301049	-1.23204	7.5262	-3.21244	0.00517829	0.0435132
HDGF	3068	-0.300942	-1.23195	9.81457	-3.61792	0.00216393	0.0240484
VPS29	51699	-0.300885	-1.2319	11.8371	-3.19438	0.00538236	0.0447394
OR3A1	4994	-0.300605	-1.23166	4.8023	-3.19524	0.00537249	0.0446853
SLC25A1	6576	-0.300554	-1.23162	8.56884	-3.34282	0.00391448	0.0361548
WNT7B	7477	-0.300505	-1.23158	8.19957	-3.67098	0.0019298	0.0222605
PSMA2	5683	-0.300056	-1.23119	12.212	-3.4448	0.0031432	0.0310755
CKS1B	1163	-0.29932	-1.23056	12.3502	-3.9808	0.000989305	0.0139777
DUT	1854	-0.298179	-1.22959	10.113	-3.7303	0.00169791	0.0202147
MSN	4478	-0.298123	-1.22954	12.7124	-3.542	0.00254904	0.0269633
GAS2L1	10634	-0.298091	-1.22952	9.52972	-3.30511	0.00424493	0.0381612
ACO1	48	-0.297388	-1.22892	10.9869	-3.56291	0.00243663	0.0261842
LAMB2	3913	-0.297289	-1.22883	9.74645	-3.41824	0.00332816	0.0322331
PTP4A2	8073	-0.297226	-1.22878	11.8358	-3.87982	0.00122978	0.0162629
TMEM167A	153339	-0.297166	-1.22873	10.9493	-3.3592	0.00377905	0.0352553
ATP23	91419	-0.296767	-1.22839	8.98031	-3.47469	0.00294711	0.029594
RBFOX2	23543	-0.296759	-1.22838	10.5278	-3.2914	0.00437167	0.0389604
SUMF2	25870	-0.29576	-1.22753	10.615	-3.18138	0.00553421	0.0454934
NCSTN	23385	-0.295732	-1.22751	10.8738	-3.36826	0.0037061	0.0348024
PDAP1	11333	-0.29567	-1.22745	8.76868	-3.61298	0.00218714	0.0242192
DEFA6	1671	-0.295489	-1.2273	5.04658	-3.1817	0.00553046	0.0454828
TMED10	10972	-0.295265	-1.22711	11.3067	-3.96853	0.00101579	0.014236
DNASE2	1777	-0.293995	-1.22603	7.67656	-3.2023	0.00529194	0.0441958
HAGH	3029	-0.293804	-1.22587	9.1335	-3.15177	0.00589592	0.0475392
NQO2	4835	-0.293465	-1.22558	9.5847	-3.79534	0.00147557	0.0182961
STAU2	27067	-0.293445	-1.22556	9.94988	-3.59656	0.00226602	0.0247723
WDR83	84292	-0.293039	-1.22522	9.27145	-3.30218	0.00427169	0.038346
GNG10	2790	-0.292703	-1.22493	10.5104	-3.35785	0.00379007	0.0353226
ZFYVE19	84936	-0.292566	-1.22482	9.20617	-3.12418	0.00625378	0.0492465
STARD10	10809	-0.292198	-1.2245	9.43472	-3.387	0.00355968	0.0338042
RFC2	5982	-0.291785	-1.22415	10.3441	-3.61795	0.0021638	0.0240484
STOML2	30968	-0.291737	-1.22411	11.6209	-3.11913	0.00632153	0.0495485
STEAP3	55240	-0.291703	-1.22408	9.35017	-3.59899	0.00225416	0.0246667
SPIN1	10927	-0.2914	-1.22383	10.3793	-3.12662	0.00622123	0.0491285
IL6ST	3572	-0.290823	-1.22334	10.8152	-3.32176	0.00409579	0.0373188
METTL4	64863	-0.290703	-1.22324	9.59157	-3.28674	0.00441566	0.0392016
C12orf75	387882	-0.289901	-1.22256	11.0821	-3.25272	0.00474999	0.0411259
BRCC3	79184	-0.289853	-1.22252	9.23274	-3.30725	0.00422544	0.0380044
ANTXR2	118429	-0.289725	-1.22241	9.65866	-3.28201	0.0044607	0.0394976
MYO1C	4641	-0.289592	-1.22229	9.97008	-3.60469	0.00222662	0.0245326
PXDN	7837	-0.289094	-1.22187	9.5489	-3.41376	0.00336045	0.0324272
COX6C	1345	-0.288449	-1.22133	12.2791	-3.42605	0.00327271	0.0320138
CNN3	1266	-0.287868	-1.22084	10.9778	-3.34087	0.00393094	0.0362338
GNAT2	2780	-0.286953	-1.22006	7.19759	-3.41047	0.00338435	0.032573
TCP11L2	255394	-0.28659	-1.21975	8.53684	-3.1538	0.00587035	0.0474155
LAPTM4A	9741	-0.286314	-1.21952	12.6648	-3.70829	0.00178051	0.0208518
CETN2	1069	-0.286027	-1.21928	10.025	-3.15822	0.00581512	0.0470926
SBF1	6305	-0.285445	-1.21879	9.29635	-3.22413	0.00505017	0.0427271
ERCC1	2067	-0.28321	-1.2169	9.62125	-3.30733	0.00422471	0.0380044
C14orf2	9556	-0.282468	-1.21627	12.3735	-3.52154	0.00266401	0.0276631
STX10	8677	-0.282264	-1.2161	9.89408	-3.42668	0.00326827	0.0320042
COPG1	22820	-0.28136	-1.21534	10.3143	-3.37573	0.00364706	0.0343906
MFF	56947	-0.281321	-1.21531	9.40138	-3.31853	0.00412429	0.0374948
CRAT	1384	-0.281315	-1.2153	9.00577	-3.65468	0.0019989	0.0228584
RPP30	10556	-0.280653	-1.21474	11.0519	-3.202	0.0052953	0.0441958
CANX	821	-0.280652	-1.21474	12.7395	-3.42461	0.00328287	0.0320625
PCDH1	5097	-0.280393	-1.21453	8.80067	-3.42525	0.00327834	0.0320351
TXNL4A	10907	-0.279324	-1.21363	10.4986	-3.61665	0.00216987	0.0241
CLCN4	1183	-0.279311	-1.21362	8.89697	-3.37178	0.00367815	0.0346153
TOR1AIP2	163590	-0.279105	-1.21344	8.85921	-3.36138	0.00376134	0.0351931
VPS4A	27183	-0.277878	-1.21241	9.6523	-3.20344	0.00527897	0.0441192
ITGA3	3675	-0.277665	-1.21223	12.4934	-3.25909	0.00468558	0.0407395
POLR2G	5436	-0.27744	-1.21204	10.8423	-3.52466	0.00264614	0.027588
CTSC	1075	-0.277064	-1.21173	9.81224	-3.46755	0.0029928	0.0299394
GNL3L	54552	-0.27706	-1.21172	9.56681	-3.13647	0.00609176	0.0484232
LMNA	4000	-0.276545	-1.21129	10.9416	-3.36428	0.00373796	0.0350484
ASF1B	55723	-0.275724	-1.2106	9.85314	-3.49647	0.00281198	0.0287425
CASK	8573	-0.27561	-1.21051	8.92259	-3.42527	0.00327817	0.0320351
SNX17	9784	-0.275283	-1.21023	8.4559	-3.22457	0.00504541	0.0427096
SLC35A3	23443	-0.275057	-1.21004	9.35636	-3.37988	0.00361462	0.0341336
AP2S1	1175	-0.274976	-1.20997	11.5004	-3.16613	0.0057177	0.0464457
F2RL1	2150	-0.274625	-1.20968	9.83518	-3.26042	0.00467218	0.0406611
ACOT8	10005	-0.274115	-1.20925	9.73239	-3.33132	0.00401246	0.0367485
TADA3	10474	-0.273847	-1.20903	9.79002	-3.55458	0.0024808	0.0264443
TXNDC15	79770	-0.272507	-1.20791	9.92654	-3.36382	0.00374166	0.0350653
ALDOC	230	-0.271779	-1.2073	7.94398	-3.19093	0.00542229	0.044932
GNB2	2783	-0.271777	-1.20729	10.7405	-3.56324	0.00243492	0.0261834
DPY30	84661	-0.271418	-1.20699	11.0745	-3.1264	0.00622413	0.0491285
TGOLN2	10618	-0.27094	-1.20659	10.6503	-3.24492	0.00483015	0.0415869
EZH2	2146	-0.270774	-1.20646	11.0316	-3.64556	0.00203864	0.0231889
SAE1	10055	-0.270367	-1.20611	10.6789	-3.47751	0.0029293	0.0294829
TUSC3	7991	-0.270029	-1.20583	10.5074	-3.2581	0.00469554	0.0407878
ENO1	2023	-0.269234	-1.20517	12.8324	-3.42807	0.00325847	0.0319251
TPD52	7163	-0.268533	-1.20458	9.49215	-3.41904	0.0033225	0.0322157
G6PC3	92579	-0.268153	-1.20427	10.5867	-3.57034	0.0023979	0.025858
EPN1	29924	-0.268044	-1.20417	10.4254	-3.16768	0.00569876	0.0463121
TMEM200B	399474	-0.266654	-1.20301	8.5803	-3.30738	0.00422427	0.0380044
UQCR11	10975	-0.266563	-1.20294	12.0943	-3.49293	0.00283352	0.0289075
PGBD1	84547	-0.266194	-1.20263	9.36702	-3.20093	0.00530744	0.0442772
MXRA7	439921	-0.26592	-1.2024	11.4689	-3.53315	0.00259814	0.0272871
IFITM2	10581	-0.265896	-1.20238	9.64164	-3.13181	0.00615272	0.0487406
MCRIP1	348262	-0.265371	-1.20194	9.41456	-3.2346	0.00493819	0.0421257
CCBE1	147372	-0.264837	-1.2015	9.19608	-3.58723	0.00231207	0.0251566
MUC1	4582	-0.264427	-1.20116	8.54411	-3.19419	0.00538456	0.0447394
PPP4C	5531	-0.264297	-1.20105	10.257	-3.28883	0.00439591	0.0391012
FILIP1L	11259	-0.262493	-1.19955	9.15766	-3.2308	0.00497856	0.0423727
VTI1B	10490	-0.261289	-1.19855	10.6023	-3.41101	0.00338041	0.032552
TSC2	7249	-0.260992	-1.1983	8.1828	-3.40358	0.00343492	0.0328381
HLA-C	3107	-0.260684	-1.19805	10.3942	-3.41702	0.00333695	0.0322844
VKORC1	79001	-0.260417	-1.19782	11.7012	-3.17945	0.00555712	0.045621
TAF6	6878	-0.258819	-1.1965	10.1216	-3.48057	0.00291003	0.0293969
UFD1L	7353	-0.258246	-1.19602	11.0475	-3.4605	0.00303865	0.0302904
NFE2L1	4779	-0.256671	-1.19472	12.1802	-3.11343	0.00639881	0.0498591
RASGRF1	5923	-0.25492	-1.19327	8.40684	-3.21788	0.00511824	0.0430867
APH1A	51107	-0.254033	-1.19254	11.6223	-3.35935	0.00377786	0.0352553
YWHAE	7531	-0.253887	-1.19242	12.2734	-3.17202	0.00564608	0.0461029
TFAM	7019	-0.252282	-1.19109	11.6577	-3.19985	0.00531977	0.0443413
H2BFM	286436	-0.250719	-1.1898	7.64303	-3.17679	0.00558877	0.0457879
CAPNS1	826	-0.24988	-1.18911	12.0104	-3.13331	0.00613297	0.0486807
CD99	4267	-0.246796	-1.18657	11.2119	-3.13963	0.00605072	0.0482626
NUCKS1	64710	-0.246795	-1.18657	12.4643	-3.2201	0.00509401	0.0429412
HMG20B	10362	-0.244941	-1.18504	10.8404	-3.2426	0.00485424	0.0417361
CAMTA1	23261	-0.236838	-1.17841	11.2798	-3.17898	0.00556267	0.0456262
RPS21	6227	-0.236503	-1.17813	13.5439	-3.16327	0.00575267	0.0466888
TMEM183B	653659	-0.236429	-1.17807	10.5322	-3.12527	0.00623917	0.0491733
COX6A1	1337	-0.23563	-1.17742	11.5094	-3.16943	0.00567745	0.0462251
CABLES2	81928	-0.230139	-1.17295	8.75902	-3.2066	0.0052434	0.0439011

## Sheet: up-regulated genes
SYMBOL	Entrez	logFC	FC	AveExpr	t	P.Value	adj.P.Val
ZNF585B	92285	0.237773	1.17917	10.1264	3.11582	0.00636624	0.0496889
RUNX1	861	0.24641	1.18625	11.8004	3.26299	0.00464653	0.0404569
INCA1	388324	0.249734	1.18899	8.18017	3.23089	0.00497755	0.0423727
TYW3	127253	0.250717	1.1898	9.4124	3.14402	0.00599431	0.0480583
SAMD10	140700	0.251787	1.19068	9.07053	3.17095	0.00565899	0.0461508
PQLC2	54896	0.25285	1.19156	9.73961	3.2274	0.00501496	0.0425262
RBM27	54439	0.253682	1.19225	11.4951	3.22785	0.00501011	0.0425045
MAFF	23764	0.255315	1.1936	8.65586	3.24865	0.00479168	0.041324
XBP1	7494	0.256399	1.19449	10.2855	3.13933	0.00605467	0.0482733
VEGFA	7422	0.257214	1.19517	12.4038	3.21338	0.00516785	0.0434451
MEF2D	4209	0.258031	1.19585	9.45641	3.13273	0.00614054	0.0487065
PCF11	51585	0.258534	1.19626	10.7429	3.27835	0.00449591	0.0396093
MT1H	4496	0.259368	1.19695	8.61957	3.11509	0.00637626	0.0497461
NUP214	8021	0.259433	1.19701	10.2204	3.46128	0.00303352	0.0302813
STIM2	57620	0.260427	1.19783	10.618	3.30115	0.00428116	0.0383985
ZFYVE27	118813	0.26197	1.19912	9.87769	3.42906	0.00325156	0.0318742
ZNF816	125893	0.263745	1.20059	7.44432	3.13774	0.00607528	0.0483425
AAR2	25980	0.264587	1.20129	10.221	3.17185	0.00564815	0.0461029
DNAJB9	4189	0.265054	1.20168	10.0563	3.40286	0.00344023	0.0328719
MRPL14	64928	0.265595	1.20213	12.0767	3.14296	0.0060079	0.0481073
WDR90	197335	0.266169	1.20261	8.73106	3.47605	0.00293849	0.0295395
IRX3	79191	0.266564	1.20294	8.13317	3.17525	0.00560722	0.0458901
HIPK2	28996	0.268691	1.20471	10.6706	3.37662	0.00364006	0.0343563
BASP1	10409	0.269696	1.20555	9.98465	3.29362	0.00435093	0.0388261
RNF187	149603	0.26983	1.20567	10.1417	3.54583	0.00252809	0.0268403
ADAMTS16	170690	0.270244	1.20601	10.2543	3.73949	0.00166457	0.0199329
MZF1	7593	0.2707	1.20639	8.54175	3.3878	0.00355353	0.0337978
GATA6	2627	0.271488	1.20705	8.19698	3.36914	0.00369913	0.0347555
SLC43A3	29015	0.272162	1.20762	11.9863	3.31996	0.0041116	0.0374162
KLF6	1316	0.272162	1.20762	11.7039	3.48651	0.00287303	0.0292032
HEATR6	63897	0.272456	1.20786	8.74134	3.28036	0.00447652	0.0395149
MLPH	79083	0.272767	1.20812	10.3485	3.62632	0.00212505	0.0237875
EID2	163126	0.273232	1.20851	9.1361	3.19307	0.00539743	0.0448114
ZNF384	171017	0.273744	1.20894	8.74346	3.26944	0.00458263	0.0400699
DKK1	22943	0.273744	1.20894	12.0539	3.47945	0.00291703	0.0294195
ECHDC3	79746	0.273993	1.20915	8.1161	3.17108	0.0056575	0.0461508
N4BP2L2	10443	0.275542	1.21045	11.2491	3.26755	0.0046013	0.0401652
PUS3	83480	0.276525	1.21127	8.97328	3.31	0.00420058	0.0378726
RSBN1	54665	0.276679	1.2114	9.27592	3.58182	0.00233925	0.0253583
ZNF235	9310	0.27683	1.21153	6.96425	3.27835	0.00449591	0.0396093
PRKAB1	5564	0.277223	1.21186	10.6234	3.53398	0.00259349	0.0272871
POGZ	23126	0.277385	1.212	10.3715	3.38348	0.00358676	0.033957
ZNF354A	6940	0.277578	1.21216	8.62891	3.22906	0.00499709	0.0424457
PNRC2	55629	0.277931	1.21245	10.671	3.31791	0.00412974	0.037526
ACOXL	55289	0.277939	1.21246	5.87659	3.22942	0.00499329	0.0424457
DBNDD2	55861	0.278392	1.21284	8.77469	3.18541	0.00548668	0.0451829
TERF2IP	54386	0.278396	1.21285	9.74063	3.28161	0.00446455	0.0394976
C1orf186	440712	0.279505	1.21378	7.00368	3.35407	0.00382098	0.0355249
TRMT6	51605	0.279873	1.21409	10.3915	3.35329	0.00382739	0.0355453
ANKRD40	91369	0.280422	1.21455	10.1901	3.32942	0.00402893	0.036863
ROR1	4919	0.281093	1.21512	10.6157	3.37171	0.00367871	0.0346153
VEGFC	7424	0.283398	1.21706	11.3955	3.4202	0.00331416	0.0322067
OR10J3	441911	0.28363	1.21725	6.13963	3.13765	0.00607638	0.0483425
CLASRP	11129	0.283944	1.21752	8.8099	3.17249	0.00564048	0.0460809
NOLC1	9221	0.284399	1.2179	11.1354	3.59646	0.00226648	0.0247723
SLC43A2	124935	0.284559	1.21804	8.97965	3.60377	0.00223104	0.0245326
SPOCD1	90853	0.284822	1.21826	8.6569	3.12912	0.00618807	0.0489578
MRPS28	28957	0.284951	1.21837	10.0938	3.18712	0.00546665	0.0451358
PTRH2	51651	0.285031	1.21844	9.44855	3.56195	0.00244166	0.0262079
C12orf45	121053	0.286292	1.2195	9.61065	3.41227	0.00337123	0.0325116
AASDHPPT	60496	0.286327	1.21953	10.8332	3.58649	0.0023158	0.025163
C8orf44	56260	0.286451	1.21964	7.44522	3.43978	0.00317734	0.0313623
LENG8	114823	0.28661	1.21977	11.3956	3.5397	0.00256171	0.027027
MRM1	79922	0.287398	1.22044	7.1072	3.4264	0.00327025	0.0320067
PARP12	64761	0.287924	1.22088	11.303	3.18979	0.00543545	0.0449654
RRS1	23212	0.288242	1.22115	9.37902	3.64785	0.0020286	0.0231126
TFAP4	7023	0.288304	1.2212	8.45926	3.40722	0.0034081	0.0327167
OASL	8638	0.288347	1.22124	10.4948	3.38026	0.00361171	0.0341234
SSBP4	170463	0.288426	1.22131	8.67993	3.63969	0.00206462	0.0233793
OGDH	4967	0.288895	1.2217	10.8061	3.24561	0.004823	0.0415446
CXorf38	159013	0.289009	1.2218	8.34169	3.34563	0.00389092	0.036009
VGF	7425	0.289708	1.22239	8.26006	3.66214	0.001967	0.0225703
OR52R1	119695	0.289905	1.22256	6.53079	3.28758	0.00440767	0.0391675
ZKSCAN8	7745	0.290351	1.22294	10.3169	3.14509	0.00598058	0.0479715
CLN5	1203	0.290813	1.22333	8.58684	3.12016	0.0063076	0.0495021
WASH1	100287171	0.291674	1.22406	9.68038	3.86792	0.00126175	0.0165293
MCC	4163	0.291788	1.22416	8.04757	3.33938	0.00394355	0.0363141
FKBP6	8468	0.291945	1.22429	7.25889	3.18443	0.00549824	0.0452579
METTL2A	339175	0.292273	1.22457	9.66059	3.41929	0.00332066	0.0322157
HPS6	79803	0.292924	1.22512	9.24032	3.63771	0.00207346	0.0234008
BCAR3	8412	0.293757	1.22583	10.9511	3.40666	0.00341224	0.0327394
ZFHX2	85446	0.29376	1.22583	7.94713	3.8088	0.00143334	0.0180361
UBN2	254048	0.294008	1.22604	9.94294	3.1181	0.00633539	0.0495499
GLOD5	392465	0.294311	1.2263	7.97487	3.88015	0.00122892	0.0162629
GEMIN5	25929	0.294472	1.22644	8.36095	3.118	0.00633668	0.0495499
PIGH	5283	0.294989	1.22688	7.65627	3.29535	0.00433484	0.0387286
HABP2	3026	0.295224	1.22708	5.44723	3.20744	0.00523394	0.0438416
GTPBP8	29083	0.295456	1.22727	9.80487	3.12472	0.00624652	0.0492102
FAM92B	339145	0.29575	1.22752	8.74879	3.57069	0.00239607	0.025858
BCOR	54880	0.296381	1.22806	9.57622	3.74147	0.00165748	0.0198973
RELB	5971	0.29741	1.22894	10.1388	3.27642	0.00451455	0.039691
TAMM41	132001	0.297466	1.22898	7.19481	3.40543	0.00342123	0.0327749
COX10	1352	0.298308	1.2297	8.88096	3.4548	0.00307617	0.0306081
TOB2	10766	0.299267	1.23052	9.46444	3.47099	0.00297072	0.0297827
MT1G	4495	0.299627	1.23083	10.8958	3.36913	0.00369923	0.0347555
CNOT3	4849	0.299727	1.23091	8.79804	3.20493	0.00526221	0.0440386
DNTTIP2	30836	0.299985	1.23113	10.8904	3.22892	0.0049986	0.0424457
LEPROTL1	23484	0.300811	1.23184	9.82459	3.14158	0.00602558	0.0482073
HDAC9	9734	0.301589	1.2325	9.77866	3.51517	0.00270088	0.0278765
SLC16A6	9120	0.301664	1.23257	5.30172	3.26573	0.00461928	0.0402764
RGAG4	340526	0.302027	1.23288	7.37009	3.66765	0.00194372	0.0223655
GATAD2B	57459	0.302424	1.23321	10.3559	3.83624	0.00135095	0.0173305
SHROOM1	134549	0.302513	1.23329	8.04682	3.19302	0.00539806	0.0448114
FRMD1	79981	0.302649	1.23341	7.23174	3.43577	0.00320493	0.0315338
PLAUR	5329	0.302794	1.23353	11.8556	3.43892	0.00318322	0.0313869
WHSC1L1	54904	0.303436	1.23408	10.3014	3.31476	0.00415778	0.0376884
ODF2L	57489	0.303438	1.23408	9.93876	3.11825	0.00633342	0.0495499
NFKB1	4790	0.303506	1.23414	7.6456	3.60264	0.00223648	0.0245326
SIDT1	54847	0.303721	1.23432	7.31787	3.35037	0.00385146	0.0357151
SS18L2	51188	0.304217	1.23475	10.2917	3.15318	0.00587819	0.0474375
HPCAL1	3241	0.304283	1.2348	8.49734	3.38364	0.00358548	0.033957
METTL2B	55798	0.304569	1.23505	10.3155	3.42297	0.00329445	0.0321213
FOXO3	2309	0.304776	1.23523	9.98464	3.59942	0.00225206	0.0246582
MARCKS	4082	0.304871	1.23531	11.1331	3.52717	0.0026319	0.0275014
ZNF254	9534	0.304925	1.23535	10.1712	3.45265	0.00309049	0.0306847
GLI4	2738	0.305098	1.2355	9.27798	3.53322	0.00259777	0.0272871
C1orf56	54964	0.305529	1.23587	8.62144	3.23928	0.00488884	0.0419416
PDSS1	23590	0.305631	1.23596	9.13138	3.61498	0.0021777	0.0241435
DOCK3	1795	0.305906	1.2362	6.07969	3.2426	0.00485419	0.0417361
SF3B2	10992	0.306005	1.23628	10.0254	3.3511	0.00384546	0.0356774
NAA30	122830	0.306191	1.23644	9.81919	3.12829	0.00619914	0.0490051
BET1	10282	0.306415	1.23663	9.85498	3.17671	0.00558979	0.0457879
SAMD14	201191	0.306802	1.23696	8.06608	3.24872	0.0047909	0.041324
PSMA3-AS1	379025	0.307516	1.23757	11.5031	3.80202	0.00145446	0.0181661
RFX4	5992	0.307811	1.23783	5.67396	3.43713	0.00319551	0.0314593
POLRMT	5442	0.308026	1.23801	10.0215	3.27586	0.00452002	0.039691
IRAK2	3656	0.308456	1.23838	9.35121	3.69134	0.00184687	0.021513
TBL2	26608	0.308487	1.23841	10.5446	3.22154	0.00507824	0.0428473
PNO1	56902	0.308493	1.23841	8.25078	3.22076	0.00508677	0.0428996
ZNF260	339324	0.30873	1.23862	6.00383	3.50197	0.00277884	0.0284908
MBD3L3	653657	0.308849	1.23872	7.60612	3.28394	0.00444232	0.039363
TTI2	80185	0.30885	1.23872	9.27083	3.5339	0.00259397	0.0272871
URGCP	55665	0.309144	1.23897	9.42115	3.48936	0.00285543	0.0290831
ARRB2	409	0.309612	1.23937	8.70078	3.34985	0.00385577	0.0357372
GLRX2	51022	0.310968	1.24054	10.7559	3.2815	0.00446558	0.0394976
CNOT4	4850	0.311045	1.24061	8.60457	3.35787	0.00378987	0.0353226
HSPA9	3313	0.311234	1.24077	12.4883	3.85645	0.00129335	0.0168008
TERF2	7014	0.311238	1.24077	9.59411	3.1223	0.00627889	0.0493604
ATXN7L2	127002	0.311279	1.24081	8.04852	3.91448	0.00114126	0.0154194
DOCK9	23348	0.311763	1.24122	10.6824	3.5087	0.00273884	0.0281586
BAHD1	22893	0.312391	1.24176	9.02936	3.5588	0.00245834	0.0263108
GPR157	80045	0.312511	1.24187	8.37724	4.12867	0.000719865	0.0111201
MUC5AC	4586	0.3126	1.24194	6.73397	3.11955	0.00631586	0.049525
RNF138	51444	0.3132	1.24246	7.94927	3.71741	0.00174581	0.0205826
SLC22A15	55356	0.31401	1.24316	8.25995	3.62024	0.00215312	0.0240002
COL5A3	50509	0.314304	1.24341	7.59414	4.06628	0.000823109	0.0122554
LONRF3	79836	0.315406	1.24436	8.56193	3.21921	0.00510368	0.0430032
CDRT1	374286	0.315651	1.24457	7.70716	3.52887	0.00262228	0.0274628
NABP1	64859	0.315741	1.24465	10.7163	3.58288	0.00233387	0.0253444
PITX1	5307	0.31593	1.24481	9.66796	3.97163	0.00100905	0.0141921
AIMP2	7965	0.31632	1.24515	10.2993	3.15085	0.00590751	0.0476119
PCED1B	91523	0.316366	1.24519	7.39138	3.1861	0.00547856	0.0451829
SLC15A4	121260	0.3167	1.24548	9.17286	3.25864	0.00469012	0.0407599
DIRC1	116093	0.317414	1.24609	8.48183	3.11666	0.00635489	0.049663
OR5AU1	390445	0.318197	1.24677	5.83994	3.20756	0.00523259	0.0438416
ARPC5L	81873	0.318319	1.24688	9.6547	3.74312	0.00165158	0.0198801
DUSP6	1848	0.318597	1.24712	12.3798	4.04061	0.000869823	0.0128683
C1orf162	128346	0.318857	1.24734	6.3241	3.44486	0.00314277	0.0310755
MRPS31	10240	0.319253	1.24768	8.96356	3.27319	0.00454595	0.039862
FAM160B1	57700	0.319472	1.24787	7.6389	3.15326	0.00587708	0.0474375
TMEM171	134285	0.319564	1.24795	10.0546	3.6024	0.00223762	0.0245326
MED7	9443	0.319779	1.24814	10.609	3.40976	0.00338954	0.032606
ERF	2077	0.319863	1.24821	9.17017	3.77825	0.00153099	0.0187823
RPP25	54913	0.319909	1.24825	7.7459	3.4689	0.00298416	0.0298851
ARID3A	1820	0.320287	1.24858	8.59995	4.03232	0.000885477	0.0129992
PRPF38B	55119	0.320297	1.24859	9.19714	4.20098	0.000616429	0.00997968
SH3RF1	57630	0.320492	1.24876	11.3506	3.5516	0.00249681	0.0265844
TRIM36	55521	0.321634	1.24975	3.98361	3.43284	0.00322519	0.0316827
JUN	3725	0.322865	1.25081	10.2839	4.25293	0.000551522	0.0093039
DDX28	55794	0.32325	1.25115	8.79033	3.29083	0.00437702	0.0389894
OR8A1	390275	0.32332	1.25121	4.12	3.12104	0.00629575	0.049451
SLC4A7	9497	0.323554	1.25141	10.2686	3.26858	0.00459112	0.0401165
GEMIN7	79760	0.324208	1.25198	8.57833	3.15381	0.00587019	0.0474155
GADD45B	4616	0.324252	1.25201	9.55228	3.72085	0.00173288	0.0204601
KCTD13	253980	0.325089	1.25274	9.71426	4.0103	0.000928435	0.0133933
KRTAP5-8	57830	0.32533	1.25295	8.21773	3.23709	0.00491184	0.0419851
RRP15	51018	0.325509	1.25311	10.8295	3.19254	0.00540357	0.044818
EPC1	80314	0.325526	1.25312	7.78637	3.26846	0.00459229	0.0401165
RELA	5970	0.325963	1.2535	8.93135	3.56045	0.00244959	0.0262778
UBE2B	7320	0.326016	1.25355	11.0018	4.0047	0.000939705	0.0135138
POM121C	100101267	0.326593	1.25405	12.1519	3.14031	0.00604201	0.0482346
LINC01205	401082	0.326637	1.25409	7.16545	3.38523	0.00357327	0.0338639
CCRL2	9034	0.327052	1.25445	10.0618	4.00336	0.000942407	0.0135422
MT1A	4489	0.327294	1.25466	10.4169	3.92389	0.00111834	0.0152426
LEAP2	116842	0.328052	1.25532	7.3623	4.20481	0.000611391	0.00993021
TSPYL4	23270	0.328176	1.25542	7.29057	3.59206	0.0022881	0.0249791
NEB	4703	0.32863	1.25582	6.66731	3.14776	0.00594664	0.0478857
IPO4	79711	0.328799	1.25597	8.579	3.28887	0.00439549	0.0391012
RPP38	10557	0.329253	1.25636	9.38642	4.35005	0.000448146	0.00804189
ZPR1	8882	0.329283	1.25639	9.48456	3.23721	0.00491062	0.0419851
DDX31	64794	0.329432	1.25652	6.43456	3.72427	0.00172017	0.020388
NOP16	51491	0.32993	1.25695	11.2149	4.11215	0.000745858	0.0114359
CABYR	26256	0.330061	1.25707	6.58631	3.20866	0.0052203	0.0438264
C5orf15	56951	0.330656	1.25758	10.6833	3.63071	0.00210502	0.0236457
KIAA0355	9710	0.330997	1.25788	8.76002	3.51581	0.00269716	0.0278765
CEBPG	1054	0.33128	1.25813	9.85181	3.43158	0.00323396	0.0317353
FAM71A	149647	0.331284	1.25813	6.33143	3.48541	0.00287983	0.0292032
PNISR	25957	0.331332	1.25817	8.95071	3.14359	0.00599987	0.0480638
RNF207	388591	0.331543	1.25836	8.46644	3.41898	0.00332289	0.0322157
SLC3A1	6519	0.332087	1.25883	6.15883	3.62125	0.00214846	0.0239626
DCAF12L2	340578	0.33225	1.25898	6.09593	3.67593	0.00190932	0.022057
ZNF626	199777	0.332792	1.25945	9.82338	3.88752	0.00120953	0.0161558
NGF	4803	0.333132	1.25975	8.83234	3.8583	0.00128818	0.0167454
SLC35D2	11046	0.333553	1.26011	7.11857	3.27728	0.00450622	0.0396637
GRAMD1A	57655	0.333558	1.26012	9.23437	3.58212	0.0023377	0.0253583
DDX56	54606	0.333784	1.26031	10.4347	3.31018	0.00419892	0.0378726
DUX4	100288687	0.33459	1.26102	8.74344	3.57877	0.00235467	0.0254957
STX3	6809	0.334952	1.26134	9.57878	3.97209	0.00100805	0.0141921
GTPBP1	9567	0.335391	1.26172	7.72592	3.32563	0.00406184	0.0370908
CCDC12	151903	0.33552	1.26183	9.85326	3.62832	0.00211591	0.0237138
ZNF174	7727	0.336184	1.26241	9.02151	3.36636	0.00372128	0.0349273
TPRXL	348825	0.336512	1.2627	8.23079	3.47745	0.00292968	0.0294829
FAM43A	131583	0.336638	1.26281	8.40307	4.08621	0.000788602	0.0119109
EGLN2	112398	0.337103	1.26322	10.3185	4.02265	0.000904096	0.0131755
GPAT3	84803	0.337286	1.26338	7.50759	3.2848	0.00443407	0.0393086
AGMAT	79814	0.33742	1.26349	7.3494	4.11518	0.000741009	0.0113804
PDRG1	81572	0.337949	1.26396	8.65435	3.64738	0.00203067	0.023122
PTPRE	5791	0.338437	1.26439	8.15021	3.89438	0.00119178	0.0159394
SERTAD3	29946	0.338443	1.26439	9.27017	3.49635	0.00281269	0.0287425
PIGL	9487	0.338544	1.26448	7.82797	3.63757	0.0020741	0.0234008
ITFG2	55846	0.33864	1.26456	10.3814	3.73732	0.00167239	0.0200007
SIX1	6495	0.338805	1.26471	10.2607	4.24813	0.000557216	0.00936456
LACTB	114294	0.338927	1.26482	9.29796	3.26746	0.00460219	0.0401652
STX16-NPEPL1	100534593	0.338945	1.26483	6.75115	3.94774	0.00106233	0.0147288
USP4	7375	0.339123	1.26499	9.01587	3.17728	0.005583	0.0457727
BAIAP2	10458	0.339532	1.26535	9.04853	3.55493	0.00247892	0.0264395
CASP7	840	0.339966	1.26573	8.40366	3.29726	0.0043171	0.0386412
NOA1	84273	0.340315	1.26603	9.55998	3.31017	0.00419904	0.0378726
MED17	9440	0.340354	1.26607	10.0988	3.14034	0.00604167	0.0482346
NFKBIL1	4795	0.340836	1.26649	8.27614	3.33691	0.00396453	0.0364356
MT1IP	644314	0.341768	1.26731	6.92242	3.81049	0.00142812	0.0179844
C17orf47	284083	0.342579	1.26802	6.39487	3.64871	0.00202482	0.0230836
TAGAP	117289	0.342791	1.26821	7.68857	3.32447	0.004072	0.0371653
TLE3	7090	0.343017	1.26841	9.93687	4.40911	0.00039513	0.0073099
WASL	8976	0.343111	1.26849	10.9376	3.88433	0.00121789	0.0161919
CCDC122	160857	0.343149	1.26852	6.97876	3.13895	0.00605953	0.0482807
POM121	9883	0.343288	1.26864	11.509	3.5891	0.00230278	0.025095
NOTCH2	4853	0.343447	1.26878	10.3894	3.74077	0.00165996	0.0199035
PTCD1	26024	0.343596	1.26892	7.58847	3.81049	0.00142812	0.0179844
C1RL	51279	0.344095	1.26935	8.19523	3.95191	0.00105281	0.0146371
MLN	4295	0.344312	1.26955	7.1175	3.40144	0.00345074	0.0329554
DUOXA2	405753	0.344552	1.26976	5.85982	3.14598	0.00596932	0.0479601
CTTNBP2NL	55917	0.34477	1.26995	10.0461	3.72348	0.00172309	0.0203966
PTGER4	5734	0.345	1.27015	7.74388	3.60621	0.00221934	0.0245172
DIP2B	57609	0.34509	1.27023	10.6989	4.04295	0.000865468	0.012814
CIR1	9541	0.345578	1.27066	9.5157	3.16917	0.00568057	0.0462251
NHLRC1	378884	0.345753	1.27081	6.33362	3.30918	0.00420792	0.0379204
TPRA1	131601	0.345871	1.27092	9.67715	3.63475	0.00208675	0.0234864
FXR2	9513	0.346103	1.27112	9.26987	3.88474	0.00121681	0.0161919
FOSL2	2355	0.346325	1.27132	10.0224	4.28735	0.000512371	0.00887648
IFNL1	282618	0.346337	1.27133	8.04312	3.35462	0.00381643	0.0355146
GYPE	2996	0.346476	1.27145	4.48768	3.12599	0.00622958	0.0491395
C14orf119	55017	0.346543	1.27151	10.1484	3.74247	0.00165391	0.0198823
IL6	3569	0.346575	1.27154	10.3331	3.29957	0.00429567	0.0385052
OTUB2	78990	0.346814	1.27175	8.0805	3.63581	0.00208199	0.0234614
MMACHC	25974	0.347071	1.27198	8.77466	3.2022	0.00529299	0.0441958
MFSD2A	84879	0.347462	1.27232	9.18293	3.95168	0.00105335	0.0146371
TBX1	6899	0.347862	1.27267	8.68547	3.31103	0.00419125	0.0378622
UFSP1	402682	0.348607	1.27333	8.43173	3.57279	0.00238528	0.0257818
SPRY4	81848	0.348642	1.27336	9.18398	3.49896	0.00279695	0.0286447
TMEM136	219902	0.349158	1.27382	9.24733	4.36878	0.000430597	0.00780251
KCNAB2	8514	0.349158	1.27382	7.7283	3.16413	0.00574214	0.0466238
TTLL12	23170	0.349779	1.27437	10.6737	4.17293	0.000654642	0.0104164
ZNF790	388536	0.349807	1.27439	8.74152	3.80853	0.00143417	0.0180361
TAPT1	202018	0.349956	1.27452	10.3166	3.17371	0.00562574	0.0460011
KCTD5	54442	0.350416	1.27493	11.0544	4.7051	0.000211096	0.00483695
NOL6	65083	0.350595	1.27509	8.59115	4.17482	0.000651982	0.0104008
RP9	6100	0.350653	1.27514	9.48529	4.31161	0.000486481	0.0085462
TRMT1	55621	0.35144	1.27583	7.99187	3.95908	0.00103668	0.0144706
ICAM2	3384	0.352361	1.27665	7.14314	3.11872	0.00632701	0.0495495
ARRDC1-AS1	85026	0.352477	1.27675	10.0927	4.51278	0.000316976	0.00624419
BCL2L12	83596	0.353102	1.2773	10.8483	4.31082	0.000487309	0.0085462
PBX4	80714	0.354045	1.27814	8.73776	3.75259	0.00161816	0.0195795
TCF7L2	6934	0.354135	1.27822	8.63733	3.48092	0.00290783	0.0293906
AMHR2	269	0.354274	1.27834	6.18267	3.42296	0.00329457	0.0321213
C8orf33	65265	0.354672	1.27869	9.76368	3.56003	0.0024518	0.0262846
TSACC	128229	0.355213	1.27917	8.53172	3.37569	0.0036474	0.0343906
CHRM2	1129	0.35522	1.27918	5.84123	3.42912	0.00325115	0.0318742
SOX13	9580	0.355237	1.2792	10.701	3.93451	0.00109303	0.0150532
ZNF442	79973	0.355454	1.27939	7.41695	3.27814	0.0044979	0.0396093
LYSMD1	388695	0.355638	1.27955	7.58844	3.57038	0.0023977	0.025858
MBD3L4	653656	0.355786	1.27968	7.56717	3.4144	0.00335581	0.0324162
CYP2S1	29785	0.35596	1.27984	8.74339	4.20181	0.000615337	0.00997072
RRP8	23378	0.356016	1.27989	9.40358	4.09067	0.000781087	0.0118293
PLK3	1263	0.356106	1.27997	8.31965	4.03287	0.000884436	0.0129992
SPRR2A	6700	0.356477	1.2803	5.7086	3.39569	0.0034937	0.033297
CLUH	23277	0.356826	1.28061	9.3365	3.93806	0.00108471	0.0149618
ZNF81	347344	0.357223	1.28096	8.18737	3.80113	0.00145725	0.0181661
EWSR1	2130	0.35745	1.28116	10.5566	3.6738	0.00191811	0.0221394
MRGPRG-AS1	283303	0.357878	1.28154	7.3388	4.04472	0.000862178	0.0127857
P2RX5	5026	0.35807	1.28171	8.59149	4.22847	0.000581171	0.0096033
MKL1	57591	0.358578	1.28216	9.09895	4.52858	0.000306529	0.00610246
A2ML1	144568	0.35892	1.28247	4.41059	4.69624	0.000215073	0.00489781
NRCAM	4897	0.358994	1.28253	7.9938	3.76658	0.00157004	0.0191579
ARL14EP	120534	0.360299	1.28369	9.23368	3.51524	0.00270048	0.0278765
BRF1	2972	0.360387	1.28377	9.36242	3.93253	0.0010977	0.0150861
PAK1IP1	55003	0.360911	1.28424	10.5104	4.17885	0.000646381	0.0103495
ZCCHC13	389874	0.361497	1.28476	4.74293	3.55927	0.00245586	0.0262994
RNF216	54476	0.361805	1.28503	9.57937	3.75064	0.00162498	0.0196492
TAF8	129685	0.362082	1.28528	11.2103	3.18409	0.00550219	0.0452703
UBE2J2	118424	0.362123	1.28532	8.79798	3.22229	0.00507014	0.0428179
MAPK1IP1L	93487	0.362129	1.28532	9.12109	3.8648	0.00127027	0.0165824
TBC1D4	9882	0.363223	1.2863	9.63206	3.30109	0.00428169	0.0383985
CD3E	916	0.363351	1.28641	6.17553	3.11191	0.0064196	0.049979
FAM102A	399665	0.363539	1.28658	8.72147	3.71369	0.00175989	0.020667
HS1BP3	64342	0.363762	1.28678	7.14721	3.42008	0.00331501	0.0322067
HPR	3250	0.363893	1.28689	6.27441	3.22862	0.00500186	0.042454
BMP2K	55589	0.364083	1.28706	11.0137	4.12319	0.000728375	0.0112142
FBXL14	144699	0.364481	1.28742	9.40933	3.71943	0.00173821	0.0205099
RIPK2	8767	0.365024	1.2879	8.79264	4.35129	0.000446961	0.0080284
AFM	173	0.365039	1.28792	3.94232	3.52734	0.0026309	0.0275014
ZSWIM6	57688	0.365558	1.28838	10.2505	4.23553	0.000572448	0.00951289
NFKBIB	4793	0.365804	1.2886	6.07393	3.1805	0.00554465	0.0455388
SHANK1	50944	0.366099	1.28886	7.7121	3.34069	0.00393249	0.0362338
BRE	9577	0.366517	1.28924	9.10561	3.15776	0.00582094	0.0471191
ZNF763	284390	0.366593	1.2893	8.0232	3.79753	0.00146863	0.0182466
FAM71E1	112703	0.367108	1.28977	8.42319	3.31314	0.00417231	0.0377463
ETV3	2117	0.367176	1.28983	10.2422	3.92848	0.00110734	0.0151368
PTGS2	5743	0.369336	1.29176	7.15013	3.1406	0.00603825	0.0482346
ZNF302	55900	0.370031	1.29238	9.78021	3.75898	0.001596	0.0193826
FAM167A	83648	0.370929	1.29318	7.00254	3.87706	0.00123713	0.0162874
ANKUB1	389161	0.370984	1.29323	4.7446	3.58689	0.0023138	0.0251566
STRIP1	85369	0.371115	1.29335	9.78638	3.97705	0.000997338	0.0140698
MRPL46	26589	0.371121	1.29336	10.1966	4.46495	0.000350865	0.00671206
GPN2	54707	0.371148	1.29338	8.98419	4.10577	0.000756154	0.0115555
IQCK	124152	0.371723	1.2939	8.12482	3.24276	0.0048525	0.0417361
CLEC1A	51267	0.371934	1.29409	5.75541	3.1855	0.00548558	0.0451829
ZNF438	220929	0.372452	1.29455	9.36047	4.41433	0.000390764	0.00724614
RAB37	326624	0.37264	1.29472	5.71362	3.40379	0.00343332	0.0328381
C15orf61	145853	0.373211	1.29523	6.41201	3.73483	0.0016814	0.0200762
DNLZ	728489	0.373226	1.29525	8.1246	3.33369	0.00399208	0.0366162
KLF4	9314	0.373629	1.29561	9.06283	3.54745	0.00251923	0.026777
ATXN2	6311	0.374014	1.29595	10.5003	4.33814	0.000459683	0.00822524
FOSB	2354	0.374583	1.29646	7.55516	4.4153	0.000389952	0.00724614
RUNDC1	146923	0.375097	1.29693	9.22891	4.19189	0.000628561	0.0101547
RNF38	152006	0.375485	1.29728	10.8141	3.99547	0.000958552	0.0136893
UBE2L6	9246	0.375706	1.29747	9.35234	3.19541	0.0053705	0.0446853
KANSL1	284058	0.37583	1.29759	10.1184	4.61873	0.000253276	0.00538416
FRG2B	441581	0.375845	1.2976	6.5897	3.40733	0.00340729	0.0327167
ADAMTS17	170691	0.375986	1.29773	7.46041	3.18975	0.00543602	0.0449654
SUSD6	9766	0.376278	1.29799	8.9122	3.1592	0.00580297	0.0470264
TACR1	6869	0.376333	1.29804	6.56924	3.52558	0.00264091	0.0275645
MYPN	84665	0.376879	1.29853	7.14988	4.27873	0.000521899	0.0089647
UPK1B	7348	0.377826	1.29938	5.71159	3.33845	0.00395149	0.0363517
TTC32	130502	0.378263	1.29978	9.34312	3.72516	0.00171685	0.0203616
OR5AS1	219447	0.378305	1.29981	4.4246	3.11353	0.00639753	0.0498591
TPM2	7169	0.37833	1.29984	9.04199	3.46847	0.00298688	0.0298962
SNORD89	692205	0.378345	1.29985	7.31677	3.90077	0.00117549	0.0157898
KIAA0895	23366	0.378465	1.29996	6.06961	3.23817	0.00490046	0.0419416
MT1X	4501	0.378475	1.29997	10.032	3.94843	0.00106075	0.0147179
DUSP10	11221	0.379078	1.30051	9.76697	3.82212	0.00139273	0.0176951
OR6C1	390321	0.379101	1.30053	4.00628	3.81557	0.00141255	0.0178612
IRF3	3661	0.379301	1.30071	8.2916	4.13017	0.000717552	0.0111029
ARL4D	379	0.379542	1.30093	7.54341	4.45506	0.000358317	0.00679651
ATMIN	23300	0.379771	1.30114	8.96822	3.93753	0.00108594	0.0149666
RPAIN	84268	0.380279	1.30159	9.87392	3.73095	0.00169554	0.0201993
FCER1A	2205	0.380838	1.3021	4.47711	3.39871	0.00347107	0.0331324
MLX	6945	0.380868	1.30212	9.0036	3.29818	0.0043085	0.038583
ZFP36L1	677	0.381202	1.30243	11.9827	4.42557	0.000381521	0.00713112
UBE2D1	7321	0.381396	1.3026	8.71235	3.28127	0.00446782	0.0394976
KLF15	28999	0.381549	1.30274	7.56806	3.49607	0.0028144	0.0287441
NFKBIZ	64332	0.381973	1.30312	10.9787	4.92762	0.000132457	0.00347785
LGALSL	29094	0.382121	1.30326	7.73004	3.77213	0.00155137	0.0189945
VSIG8	391123	0.382208	1.30334	6.2941	4.16002	0.000673015	0.0106357
COA4	51287	0.382714	1.30379	8.45267	4.2284	0.000581265	0.0096033
CPO	130749	0.38289	1.30395	6.05756	3.34514	0.00389506	0.0360293
IL4R	3566	0.383925	1.30489	9.68063	3.78216	0.00151816	0.0186569
LIPI	149998	0.384133	1.30508	3.7816	3.2382	0.00490023	0.0419416
GPATCH4	54865	0.384338	1.30526	10.0044	4.68361	0.000220873	0.0049568
TFB2M	64216	0.384917	1.30578	9.81391	4.01419	0.00092071	0.013306
MMAA	166785	0.385034	1.30589	8.36677	4.05872	0.000836597	0.0124362
FAM222B	55731	0.385041	1.3059	7.9189	4.74543	0.000193928	0.00455043
PLB1	151056	0.385207	1.30605	7.23155	3.66386	0.00195969	0.0225352
DMKN	93099	0.385831	1.30661	7.03538	4.08581	0.000789271	0.0119109
TIMM9	26520	0.385836	1.30662	9.88702	3.32952	0.00402805	0.036863
PON3	5446	0.385872	1.30665	7.40067	3.47625	0.00293722	0.0295395
DCAF4	26094	0.386417	1.30714	8.5447	3.14062	0.00603802	0.0482346
PATL2	197135	0.386441	1.30716	7.94783	3.8627	0.00127603	0.0166225
GADD45A	1647	0.386508	1.30723	10.4816	3.18594	0.00548051	0.0451829
DDX20	11218	0.386696	1.3074	8.83677	3.84221	0.00133368	0.0171802
MRPS30	10884	0.386852	1.30754	10.6569	3.19518	0.00537323	0.0446853
B3GNT8	374907	0.387295	1.30794	7.84399	4.5018	0.00032445	0.00633755
MTSS1L	92154	0.387538	1.30816	10.6017	3.60296	0.00223493	0.0245326
DUSP7	1849	0.387868	1.30846	8.87381	3.41177	0.00337488	0.0325156
SBNO2	22904	0.38791	1.3085	9.24945	4.14926	0.000688731	0.0108103
NECAP1	25977	0.389256	1.30972	9.34772	5.04571	0.000103647	0.00293778
DUSP4	1846	0.389262	1.30972	11.7504	3.95922	0.00103638	0.0144706
DLEC1	9940	0.389576	1.31001	5.44758	3.53985	0.00256089	0.027027
TLR7	51284	0.389595	1.31003	6.141	3.35352	0.00382548	0.0355453
PSMB8-AS1	100507463	0.389837	1.31025	8.59113	3.65497	0.00199765	0.0228583
MT1L	4500	0.390005	1.3104	10.0556	4.5277	0.000307103	0.00610246
FDX1L	112812	0.390117	1.3105	10.0276	3.79248	0.00148473	0.0183482
PCGF1	84759	0.390354	1.31071	10.3719	4.51494	0.000315524	0.00622883
PCSK5	5125	0.390364	1.31072	5.14019	3.38122	0.00360427	0.0340856
STAT2	6773	0.390655	1.31099	8.80156	4.98222	0.000118236	0.00323265
CDH10	1008	0.391019	1.31132	4.25548	3.39524	0.00349713	0.0333126
CATSPER1	117144	0.391054	1.31135	8.01204	4.71662	0.000206041	0.00475047
MYOT	9499	0.391486	1.31174	4.41315	3.18694	0.0054688	0.0451358
ABHD16B	140701	0.391877	1.3121	7.67312	4.23901	0.000568202	0.0094549
C15orf65	145788	0.392154	1.31235	3.80026	3.22916	0.004996	0.0424457
ZNF280D	54816	0.392533	1.3127	8.84813	3.4531	0.00308745	0.030671
ZXDC	79364	0.392668	1.31282	9.06713	5.21682	7.28455e-05	0.00228097
ZNF852	285346	0.392899	1.31303	7.77401	3.92716	0.00111049	0.0151585
E2F5	1875	0.393236	1.31334	9.32023	3.62314	0.00213971	0.0238795
THUMPD3-AS1	440944	0.393371	1.31346	8.87282	3.80145	0.00145624	0.0181661
ABTB2	25841	0.393631	1.3137	7.97749	4.72293	0.000203323	0.0046995
ZNF595	152687	0.393763	1.31382	9.06524	3.7004	0.00181108	0.0211411
PLPP3	8613	0.393833	1.31388	9.18895	3.13238	0.00614516	0.0487223
C14orf105	55195	0.393845	1.31389	4.14216	3.33209	0.00400588	0.0367063
MILR1	284021	0.3941	1.31412	8.55291	4.47953	0.00034016	0.00656828
CHD7	55636	0.394488	1.31448	8.2383	4.08218	0.000795453	0.0119589
RAB9A	9367	0.394562	1.31454	7.65679	3.43167	0.0032333	0.0317353
OR2K2	26248	0.395135	1.31507	3.91886	3.46061	0.00303792	0.0302904
PHLDA2	7262	0.395473	1.31537	8.85976	3.45387	0.00308238	0.0306535
MS4A4A	51338	0.395669	1.31555	4.09211	3.39735	0.00348128	0.0332128
ZNF746	155061	0.395779	1.31565	8.82191	4.94532	0.000127666	0.00339534
POLR1C	9533	0.395855	1.31572	10.9006	5.11025	9.07041e-05	0.00267736
FLCN	201163	0.395994	1.31585	9.803	4.6534	0.000235399	0.00517014
ADGRG4	139378	0.396181	1.31602	5.36582	4.22022	0.000591529	0.00970369
ELP2	55250	0.396229	1.31606	8.08961	3.7537	0.00161428	0.0195582
AHR	196	0.396819	1.3166	12.227	4.10023	0.000765198	0.0116649
CDH18	1016	0.397228	1.31698	5.63394	3.79183	0.0014868	0.0183616
LPP	4026	0.397315	1.31705	9.71815	3.71118	0.00176944	0.0207464
PRAMEF19	645414	0.397873	1.31756	5.19512	3.67582	0.00190978	0.022057
CBX4	8535	0.398807	1.31842	8.00708	4.02221	0.00090496	0.0131777
IL7R	3575	0.399326	1.31889	9.05012	3.92933	0.00110531	0.0151368
HECTD2	143279	0.400314	1.3198	8.02698	3.52106	0.00266677	0.0276631
OR52E4	390081	0.400386	1.31986	4.64722	3.84911	0.00131398	0.0169619
GSK3A	2931	0.401596	1.32097	10.8593	4.02735	0.000895003	0.013071
FOXJ3	22887	0.40195	1.32129	10.1751	3.32087	0.00410363	0.037362
HAO2	51179	0.401981	1.32132	5.03136	3.14893	0.0059318	0.0477869
TAT	6898	0.40226	1.32158	5.89298	3.21714	0.00512635	0.0431158
NFE2L2	4780	0.40228	1.3216	9.34185	3.91505	0.00113985	0.0154194
MRPS26	64949	0.402501	1.3218	9.55727	4.71978	0.000204676	0.00472488
MCL1	4170	0.402667	1.32195	10.9217	4.8278	0.000163158	0.00398479
KBTBD13	390594	0.402963	1.32222	5.78306	3.2768	0.00451088	0.0396859
MAP3K5	4217	0.403102	1.32235	7.89696	4.03028	0.000889382	0.0130328
C12orf73	728568	0.40324	1.32247	8.89634	4.49931	0.000326165	0.00635765
CSNK1D	1453	0.40328	1.32251	10.4491	3.3859	0.00356815	0.0338336
CARD16	114769	0.403575	1.32278	9.95168	3.20758	0.00523237	0.0438416
SCAF4	57466	0.404098	1.32326	10.3149	4.04961	0.000853156	0.0126722
TRIM43	129868	0.404184	1.32334	5.65443	4.23128	0.000577689	0.00956982
ZNF780B	163131	0.404728	1.32384	7.90364	4.56937	0.000281147	0.00573966
CNNM4	26504	0.404743	1.32385	8.37084	3.88236	0.00122307	0.0162174
UGCG	7357	0.404782	1.32389	8.70473	3.12199	0.00628297	0.0493715
PLCZ1	89869	0.404993	1.32408	5.30029	4.47881	0.000340685	0.00657158
GPR135	64582	0.405092	1.32417	8.84576	4.47605	0.000342688	0.00660334
LOXHD1	125336	0.406007	1.32501	5.03033	3.49707	0.00280836	0.0287425
TMEM259	91304	0.406414	1.32539	10.1097	3.4474	0.00312559	0.0309669
PWP2	5822	0.406628	1.32558	7.72499	3.83562	0.00135277	0.0173419
PRCC	5546	0.40663	1.32559	10.03	3.99935	0.000950583	0.0136277
SEMA7A	8482	0.406789	1.32573	9.99057	5.06819	9.89357e-05	0.00285221
BAG4	9530	0.406996	1.32592	8.01148	3.4803	0.00291173	0.029398
DAGLB	221955	0.407104	1.32602	10.6072	3.74902	0.00163069	0.0196926
HBEGF	1839	0.408032	1.32687	10.8155	4.49527	0.000328976	0.00639227
RPP25L	138716	0.408549	1.32735	9.46214	4.32619	0.000471561	0.0083512
ACADVL	37	0.408658	1.32745	10.3969	3.11996	0.00631035	0.0495027
USP17L2	377630	0.408969	1.32774	5.70225	4.66312	0.000230622	0.0051034
COQ10B	80219	0.40927	1.32801	8.85755	4.27341	0.000527872	0.00902691
TAF7L	54457	0.409465	1.32819	5.32252	3.31492	0.00415634	0.0376884
MAD2L1BP	9587	0.41049	1.32914	10.569	4.32771	0.00047004	0.0083459
SMG9	56006	0.410813	1.32943	8.77645	3.81601	0.00141122	0.0178566
LHX4-AS1	100527964	0.410833	1.32945	6.53469	3.86688	0.00126457	0.0165343
SRF	6722	0.410856	1.32947	9.30225	4.49648	0.000328134	0.00638362
CCDC157	550631	0.411031	1.32964	6.71121	4.23519	0.000572874	0.00951289
HRH1	3269	0.411468	1.33004	8.3948	3.86165	0.00127893	0.0166486
FAM133B	257415	0.411687	1.33024	8.32436	3.84462	0.00132676	0.0171149
NIP7	51388	0.413172	1.33161	9.77584	3.2897	0.00438769	0.0390656
ASXL3	80816	0.413288	1.33172	4.15481	3.37278	0.0036703	0.0345713
YRDC	79693	0.413413	1.33183	8.46185	3.19043	0.00542806	0.0449518
C19orf66	55337	0.413968	1.33234	7.3386	3.42148	0.00330506	0.0321437
C1orf189	388701	0.414467	1.33281	5.71398	3.83265	0.00136147	0.0174052
TBC1D22B	55633	0.415429	1.3337	8.95711	3.99258	0.000964543	0.013722
PHLDA1	22822	0.416352	1.33455	11.7374	5.73562	2.55449e-05	0.00113555
ETV5	2119	0.41714	1.33528	11.413	4.20829	0.000606847	0.00989368
BYSL	705	0.41798	1.33606	10.2164	4.89222	0.000142606	0.00365627
TMEM60	85025	0.418924	1.33693	10.3232	4.20638	0.000609337	0.00992555
ZFAND3	60685	0.419222	1.33721	10.7622	4.3129	0.000485145	0.00853364
PDCD2L	84306	0.419479	1.33744	10.5577	4.69674	0.000214845	0.00489781
ESF1	51575	0.419915	1.33785	9.39743	4.08281	0.00079439	0.0119526
C17orf51	339263	0.420005	1.33793	8.1577	5.02755	0.000107622	0.00303556
MRPS18A	55168	0.420018	1.33794	11.3154	4.88273	0.000145457	0.00369868
HIST1H4A	8359	0.42054	1.33843	7.18516	3.40465	0.00342698	0.032813
EGR2	1959	0.420794	1.33866	7.29607	3.9208	0.00112582	0.0152777
DHX8	1659	0.421364	1.33919	9.89232	3.92643	0.00111223	0.0151711
SDC4	6385	0.423076	1.34078	10.8037	4.14108	0.000700938	0.0109279
TFAP2C	7022	0.423341	1.34103	8.29897	4.94237	0.000128453	0.00341136
CEP164	22897	0.423779	1.34144	10.0271	5.01335	0.000110836	0.00310358
NSUN5P1	155400	0.423891	1.34154	8.82919	4.45967	0.000354827	0.00674607
WDR19	57728	0.424042	1.34168	7.36289	3.44084	0.00317009	0.0313073
LOC100130691	100130691	0.424415	1.34203	6.5071	4.36473	0.000434326	0.0078624
CD83	9308	0.424599	1.3422	7.75801	3.68173	0.00188556	0.0218727
TTC28	23331	0.425246	1.3428	9.02379	4.24749	0.00055798	0.00936891
C6orf136	221545	0.425911	1.34342	10.4873	4.75266	0.000191006	0.00448756
UBE2E2	7325	0.42632	1.3438	8.71518	3.52476	0.0026456	0.027588
ARSG	22901	0.42644	1.34391	7.53596	3.22194	0.00507392	0.0428302
ABCA9	10350	0.427094	1.34452	5.12725	4.37229	0.000427384	0.00776707
RRH	10692	0.427199	1.34462	6.23118	3.97832	0.000994613	0.014042
C16orf87	388272	0.427883	1.34526	7.26474	3.34065	0.0039328	0.0362338
PPIF	10105	0.428126	1.34548	10.6082	5.00519	0.00011273	0.00312633
CEACAM5	1048	0.428384	1.34572	5.73105	3.98208	0.000986591	0.01395
COG1	9382	0.428633	1.34596	10.1908	5.22485	7.16556e-05	0.00226669
SH2B2	10603	0.428797	1.34611	6.72299	4.19165	0.00062888	0.0101547
CA1	759	0.429542	1.34681	5.73401	3.35402	0.00382137	0.0355249
TSLP	85480	0.430609	1.3478	4.26963	3.299	0.00430098	0.0385342
MUC3A	4584	0.430666	1.34786	5.49695	4.75539	0.000189912	0.00447652
OGT	8473	0.431194	1.34835	10.728	5.0838	9.57946e-05	0.0027833
TAAR1	134864	0.431788	1.3489	4.2397	4.99341	0.000115519	0.00317712
ABHD5	51099	0.432672	1.34973	7.39398	4.2237	0.000587142	0.00965089
NIFK	84365	0.433178	1.3502	11.0286	4.2117	0.000602428	0.00983895
KDM6B	23135	0.433367	1.35038	8.54209	4.35688	0.000441666	0.00796417
THRB	7068	0.433481	1.35049	5.56215	3.53971	0.00256169	0.027027
IRF1	3659	0.434011	1.35098	8.14117	4.27716	0.000523655	0.00897964
HYDIN	54768	0.434137	1.3511	5.35024	3.72162	0.00173002	0.0204591
PPP1R10	5514	0.434242	1.3512	10.4392	5.39755	5.03764e-05	0.00174547
GRAP2	9402	0.434361	1.35131	6.32779	4.25286	0.000551598	0.0093039
SYS1	90196	0.434424	1.35137	9.3287	3.32756	0.00404506	0.0369711
RSRP1	57035	0.434642	1.35158	8.30202	3.66892	0.00193841	0.0223321
KDM4D	55693	0.435636	1.35251	5.1775	3.54324	0.00254225	0.0269289
PRDM4	11108	0.437041	1.35382	10.6736	4.87379	0.000148198	0.00375293
NRSN2-AS1	100507459	0.437216	1.35399	8.05014	4.7977	0.00017378	0.00421094
MRPL32	64983	0.43833	1.35503	10.5303	4.2236	0.000587269	0.00965089
TAS2R5	54429	0.438559	1.35525	6.96223	3.74493	0.00164513	0.0198282
RAB27B	5874	0.438705	1.35539	9.83905	4.64339	0.000240424	0.00524323
TSKU	25987	0.43957	1.3562	9.83911	4.66993	0.000227331	0.00504674
CRTC2	200186	0.440016	1.35662	10.2313	3.89666	0.00118594	0.0158842
NT5C	30833	0.440033	1.35664	8.45007	3.99663	0.000956178	0.0136764
ASB6	140459	0.440189	1.35678	8.71766	3.8067	0.00143987	0.0180674
RBM34	23029	0.440852	1.35741	9.91522	3.76683	0.00156919	0.0191579
SLAIN2	57606	0.44115	1.35769	10.9821	3.54632	0.00252538	0.0268269
C2orf88	84281	0.441339	1.35786	7.20844	3.17919	0.00556022	0.0456262
FSTL3	10272	0.441683	1.35819	9.40722	5.53854	3.78859e-05	0.00142799
GDF15	9518	0.441916	1.35841	8.21458	4.24262	0.00056383	0.00943228
PABPC1L	80336	0.441966	1.35845	9.8559	4.73305	0.000199042	0.00464429
TRIM21	6737	0.442311	1.35878	8.87138	3.70825	0.00178068	0.0208518
LRRC41	10489	0.443025	1.35945	10.2926	5.5583	3.64099e-05	0.00139161
PRTG	283659	0.44341	1.35981	8.8349	4.70535	0.000210987	0.00483695
SPRR2D	6703	0.443462	1.35986	6.05027	4.53054	0.000305254	0.00609095
TBCC	6903	0.443499	1.3599	9.5265	4.56528	0.000283595	0.00576426
CAND1.11	100130460	0.44371	1.3601	6.6016	3.51449	0.00270482	0.0279016
ORAI1	84876	0.443719	1.36011	7.18043	4.80909	0.000169678	0.00412231
MT1E	4493	0.443742	1.36013	10.2182	4.52482	0.000308985	0.0061193
PTGES	9536	0.444363	1.36071	8.33201	4.64823	0.000237982	0.00520222
TICAM1	148022	0.444431	1.36078	7.9964	3.92918	0.00110567	0.0151368
NGDN	25983	0.444475	1.36082	9.80361	4.07339	0.000810637	0.0121281
ZNF24	7572	0.444723	1.36105	9.38099	4.33511	0.000462669	0.00826252
FOXA2	3170	0.444804	1.36113	8.91397	3.90188	0.00117267	0.0157635
LETMD1	25875	0.44484	1.36116	7.3784	3.96274	0.00102855	0.0143981
KLHDC4	54758	0.446388	1.36262	7.56768	3.94341	0.00107228	0.0148224
SIRT1	23411	0.446918	1.36313	9.58089	4.01222	0.000924617	0.0133486
CTH	1491	0.448897	1.365	7.90642	4.83746	0.000159892	0.00393093
CCDC71	64925	0.44944	1.36551	9.5397	4.64256	0.000240847	0.00524627
NEK10	152110	0.450271	1.3663	6.14886	3.68963	0.00185369	0.0215705
MAP3K14	9020	0.450939	1.36693	9.02334	4.7803	0.000180238	0.00431664
CIITA	4261	0.452831	1.36872	8.78366	5.38766	5.13986e-05	0.00176726
RCHY1	25898	0.45306	1.36894	9.51135	3.54539	0.00253047	0.0268503
VN1R1	57191	0.453136	1.36901	8.33179	3.83157	0.00136464	0.0174338
ANGPTL3	27329	0.453198	1.36907	5.09247	4.42571	0.00038141	0.00713112
NEUROD1	4760	0.453224	1.3691	5.2475	3.63926	0.00206657	0.0233871
NOTCH2NL	388677	0.453635	1.36949	9.78435	4.2788	0.000521825	0.0089647
SPANXN4	441525	0.454018	1.36985	4.63038	3.783	0.00151538	0.0186401
POLD4	57804	0.454678	1.37048	9.80806	4.96627	0.000122221	0.00329304
LINC01359	101927084	0.454878	1.37067	6.47861	3.82099	0.00139616	0.0177022
ZNF705D	728957	0.456492	1.3722	5.65602	3.11388	0.00639272	0.0498536
IL1RN	3557	0.457071	1.37275	5.20194	4.14112	0.00070088	0.0109279
ZNF420	147923	0.457801	1.37345	7.39382	4.57703	0.000276626	0.00569756
FAM60A	58516	0.458085	1.37372	10.1882	4.57363	0.000278625	0.00570916
ZNF883	169834	0.458521	1.37413	5.74563	3.59107	0.00229303	0.0250182
GPR180	160897	0.458922	1.37451	7.9253	4.69498	0.000215643	0.00490476
BCL6	604	0.459286	1.37486	9.6517	5.35516	5.4909e-05	0.00186419
ATG2A	23130	0.459345	1.37492	9.77529	3.71434	0.00175741	0.0206577
METTL23	124512	0.459603	1.37516	10.3878	3.51073	0.00272686	0.0280509
FOXP1	27086	0.459673	1.37523	10.6735	4.87846	0.000146761	0.00372524
MRPS25	64432	0.459736	1.37529	9.4273	4.63247	0.000246033	0.00528884
CDKL4	344387	0.459753	1.37531	4.6932	3.8309	0.00136662	0.017447
ZNF624	57547	0.460181	1.37571	6.05744	4.62136	0.000251875	0.00537284
BCAR1	9564	0.460377	1.3759	9.05777	4.50894	0.000319567	0.00628702
THNSL1	79896	0.461787	1.37725	7.3307	4.87199	0.000148757	0.00376194
ZBTB39	9880	0.461922	1.37738	8.43328	5.11251	9.02813e-05	0.00266913
JUNB	3726	0.462674	1.37809	8.34013	4.32873	0.000469012	0.00833565
EMG1	10436	0.462937	1.37834	10.9526	3.82814	0.00137478	0.017515
TM4SF19-TCTEX1D2	100534611	0.463357	1.37875	8.23772	5.08535	9.54878e-05	0.00278311
SNTN	132203	0.46364	1.37902	4.57774	4.06992	0.000816699	0.0122029
SLC4A4	8671	0.463813	1.37918	6.6114	3.50454	0.00276347	0.0283803
IMPG2	50939	0.464612	1.37995	4.84561	4.32479	0.000472974	0.00836595
GCLM	2730	0.464628	1.37996	8.381	3.80144	0.00145629	0.0181661
ZFP36L2	678	0.465904	1.38118	7.93314	4.81971	0.000165948	0.00403697
STMN2	11075	0.466683	1.38193	5.80249	3.52263	0.0026578	0.027663
TOP1	7150	0.467167	1.38239	9.41189	5.02696	0.000107752	0.00303556
RRAS	6237	0.467295	1.38251	10.2507	5.88711	1.89325e-05	0.000928494
FAM227B	196951	0.468274	1.38345	4.38561	3.27266	0.0045511	0.0398883
SLC29A3	55315	0.46846	1.38363	7.53314	3.27495	0.00452883	0.0397319
LINC00260	84719	0.469722	1.38484	7.63285	3.9876	0.000974927	0.0138273
MGAM	8972	0.470228	1.38533	6.19075	4.63251	0.000246011	0.00528884
RNPC3	55599	0.470924	1.386	7.38706	3.24921	0.00478586	0.041324
RGS9	8787	0.471112	1.38618	7.18068	4.77095	0.000183809	0.0043739
ZNF326	284695	0.471534	1.38658	8.18963	3.69116	0.00184759	0.021513
ID2	3398	0.472397	1.38741	5.69002	4.35364	0.000444728	0.0080038
B4GALT5	9334	0.472438	1.38745	9.24361	5.06501	9.95893e-05	0.00286014
AGBL2	79841	0.473048	1.38804	5.22341	4.14534	0.000694552	0.0108741
KDM7A	80853	0.473189	1.38817	8.14442	3.88715	0.00121049	0.0161558
ZNF239	8187	0.473846	1.38881	6.78095	3.62412	0.00213517	0.0238575
CREB5	9586	0.474477	1.38941	7.8371	4.45223	0.000360486	0.00682567
EAF1	85403	0.474603	1.38954	8.10709	3.87425	0.00124465	0.0163748
VPS25	84313	0.474605	1.38954	10.4659	3.65288	0.0020067	0.0229194
GPANK1	7918	0.474743	1.38967	9.42808	5.96197	1.63456e-05	0.000842815
ZSWIM1	90204	0.474949	1.38987	9.2328	5.4331	4.6873e-05	0.00166269
IFIT2	3433	0.475438	1.39034	10.4938	5.43104	4.7069e-05	0.00166283
CHAC1	79094	0.476752	1.39161	7.79095	4.26801	0.000534014	0.00910674
EZH1	2145	0.477044	1.39189	8.95158	4.25082	0.000554017	0.00933619
LILRA1	11024	0.47782	1.39264	6.97326	4.95572	0.000124933	0.00333701
SLC25A2	83884	0.478185	1.39299	6.22898	3.24166	0.00486404	0.0417816
ZBTB26	57684	0.478216	1.39302	7.49658	4.66735	0.000228575	0.00506829
POP7	10248	0.478397	1.3932	9.50836	3.34259	0.00391646	0.0361551
CACHD1	57685	0.478552	1.39334	6.76307	4.39318	0.000408769	0.00751721
BAMBI	25805	0.47907	1.39385	8.31788	5.36856	5.34325e-05	0.00182408
FZD7	8324	0.479278	1.39405	8.68853	4.61987	0.000252664	0.00537731
CLDN12	9069	0.479819	1.39457	7.16919	4.97061	0.000121124	0.00328258
RPRD2	23248	0.480345	1.39508	9.23795	4.46262	0.000352605	0.00672558
PLD6	201164	0.48041	1.39514	7.8678	4.84866	0.000156191	0.00385528
DCAF4L1	285429	0.480508	1.39523	7.61031	4.22683	0.000583216	0.00962696
INTS6	26512	0.480762	1.39548	7.44793	4.86973	0.000149461	0.00376727
SLC22A1	6580	0.482356	1.39702	6.49152	4.25455	0.000549617	0.0093039
ZFP37	7539	0.483185	1.39783	7.59102	4.63697	0.000243707	0.00527756
LETM2	137994	0.483842	1.39846	8.67434	5.91685	1.78575e-05	0.00089466
TRMT10C	54931	0.48404	1.39865	10.3182	5.29698	6.18233e-05	0.00204281
YARS2	51067	0.484427	1.39903	10.0576	3.88292	0.00122158	0.0162174
POLR3G	10622	0.486193	1.40074	9.14881	3.79449	0.00147829	0.0183164
IER3	8870	0.486626	1.40116	10.4437	5.60669	3.30402e-05	0.00131261
VGLL3	389136	0.48754	1.40205	8.08421	6.04351	1.39403e-05	0.000749016
PHF23	79142	0.487543	1.40205	9.19259	6.00301	1.50853e-05	0.000792171
KLKB1	3818	0.489822	1.40427	5.01933	3.45623	0.00306673	0.0305306
OFD1	8481	0.489893	1.40434	10.3513	5.01799	0.000109776	0.00308321
BNIP1	662	0.490001	1.40445	7.31591	4.25362	0.000550708	0.0093039
DCP1B	196513	0.490821	1.40524	7.94916	6.02131	1.45565e-05	0.000775384
FCGR1B	2210	0.492073	1.40646	5.96198	5.31434	5.96712e-05	0.00198943
CDC14A	8556	0.493426	1.40778	8.93453	5.65366	3.00765e-05	0.00126711
GABRA2	2555	0.494072	1.40841	3.60583	3.31213	0.00418141	0.0378101
ADAT2	134637	0.495381	1.40969	8.69113	5.05105	0.000102507	0.00291614
PDGFA	5154	0.496123	1.41042	8.68332	4.22444	0.000586208	0.00965089
USP42	84132	0.496136	1.41043	9.13857	3.6444	0.00204373	0.0231994
NUP35	129401	0.49691	1.41119	8.22096	4.26839	0.000533577	0.00910674
EMC6	83460	0.498894	1.41313	9.41192	3.88084	0.00122707	0.0162589
LOC389834	389834	0.499358	1.41358	6.59142	3.42188	0.00330223	0.0321437
GEMIN8	54960	0.500209	1.41442	6.38302	4.95737	0.000124505	0.00333245
ORC5	5001	0.500374	1.41458	9.24178	3.91775	0.00113324	0.0153447
ZNF253	56242	0.500745	1.41494	9.72398	4.68701	0.000219296	0.0049568
CDH17	1015	0.501016	1.41521	6.31374	4.65106	0.000236563	0.00518342
ZNF780A	284323	0.501288	1.41548	9.16056	4.70845	0.000209613	0.00482083
SREK1IP1	285672	0.502112	1.41629	9.19783	5.9091	1.81314e-05	0.000901078
FNIP1	96459	0.502224	1.4164	10.1707	5.46341	4.40852e-05	0.001593
PHOSPHO2	493911	0.502896	1.41706	6.46326	4.02067	0.000907955	0.0131833
ZNF454	285676	0.50332	1.41747	5.76607	5.01368	0.000110762	0.00310358
SMAD3	4088	0.503507	1.41766	9.74351	5.42811	4.73495e-05	0.00166866
PSMG4	389362	0.50386	1.418	10.7379	4.20902	0.000605901	0.00988696
ARRDC4	91947	0.50456	1.41869	7.96126	3.8327	0.00136132	0.0174052
NANOGNB	360030	0.504621	1.41875	4.17727	3.34458	0.00389969	0.0360495
ZNF600	162966	0.50509	1.41921	8.14061	5.1779	7.89054e-05	0.00243373
ANKRD16	54522	0.506565	1.42066	8.45506	5.13704	8.58295e-05	0.0025906
ERVW-1	30816	0.506698	1.42079	7.00711	3.27148	0.00456268	0.0399709
APH1B	83464	0.506709	1.42081	9.08627	4.19491	0.000624501	0.0101015
CACNA2D3	55799	0.507544	1.42163	4.407	4.09214	0.000778622	0.0118112
FBXO32	114907	0.508176	1.42225	10.1297	6.21416	1.00194e-05	0.000608947
PAK3	5063	0.50884	1.42291	5.01948	4.59133	0.000268381	0.00558359
XPNPEP3	63929	0.510164	1.42421	7.65129	4.47313	0.000344819	0.0066306
FSTL5	56884	0.511675	1.4257	4.73739	4.01733	0.000914495	0.0132437
MED28	80306	0.51175	1.42578	10.1464	4.91477	0.000136055	0.00355218
CD53	963	0.511769	1.4258	5.79292	3.15293	0.00588131	0.047442
PSG4	5672	0.512006	1.42603	6.97032	5.08963	9.46486e-05	0.00276299
NFYA	4800	0.512403	1.42642	9.79821	5.21202	7.35664e-05	0.00229966
PNRC1	10957	0.514213	1.42821	9.28486	5.5025	4.07384e-05	0.00150432
ZNF706	51123	0.514561	1.42856	10.8301	4.95996	0.000123835	0.00332604
LY96	23643	0.514839	1.42883	6.44202	3.68001	0.00189258	0.0219131
TGIF2LX	90316	0.515045	1.42904	3.50856	3.83343	0.00135919	0.0174
CH25H	9023	0.515782	1.42977	8.20283	5.06724	9.91305e-05	0.00285339
CCNJL	79616	0.516511	1.43049	9.56611	4.8632	0.000151513	0.00379029
RPARP-AS1	100505761	0.517704	1.43167	9.57374	4.96742	0.00012193	0.00329304
C5orf56	441108	0.518322	1.43229	7.83333	4.83644	0.000160235	0.00393414
PPP2R2B	5521	0.518378	1.43234	3.9914	3.16779	0.00569738	0.0463121
TMEM147-AS1	100506469	0.518643	1.43261	7.27614	4.57345	0.000278729	0.00570916
DNAJC2	27000	0.519628	1.43359	8.75516	3.91254	0.00114604	0.0154728
TBX19	9095	0.520349	1.4343	7.13545	3.75879	0.00159666	0.0193826
DGAT2L6	347516	0.521805	1.43575	4.96757	5.07094	9.83753e-05	0.0028449
ADM	133	0.522102	1.43605	9.18783	4.06544	0.000824598	0.0122677
WDR73	84942	0.52331	1.43725	6.57859	3.80077	0.00145838	0.018168
SLAMF7	57823	0.524532	1.43847	7.61874	6.44879	6.40363e-06	0.00044848
CLMP	79827	0.524895	1.43883	10.0304	6.29511	8.57836e-06	0.000541495
STAC3	246329	0.525488	1.43942	6.05007	3.46948	0.00298044	0.029864
TNFRSF12A	51330	0.52552	1.43945	10.9918	5.70555	2.71195e-05	0.00117975
USP36	57602	0.528626	1.44255	9.7068	4.73093	0.000199932	0.00464429
ZSCAN5B	342933	0.529233	1.44316	5.74924	3.65865	0.00198188	0.0227058
TNFSF9	8744	0.52927	1.4432	9.32384	6.75011	3.64364e-06	0.000294944
ADAMTS19	171019	0.529625	1.44355	4.05031	4.46003	0.000354552	0.00674607
GNAI1	2770	0.530129	1.44406	9.13911	4.13233	0.000714222	0.0110743
WDR20	91833	0.53127	1.4452	8.09764	5.66373	2.94774e-05	0.0012504
USP17L4	645402	0.532875	1.44681	5.75455	5.06845	9.88839e-05	0.00285221
UBE2R2	54926	0.534911	1.44885	10.2961	5.08038	9.64742e-05	0.00279428
ELL	8178	0.536215	1.45016	8.0378	5.28647	6.31646e-05	0.0020687
DUSP3	1845	0.537109	1.45106	8.77387	4.97705	0.000119512	0.00325793
RND1	27289	0.537266	1.45122	8.02512	4.13763	0.000706145	0.0109814
SIK3	23387	0.539243	1.45321	8.73526	5.48825	4.19268e-05	0.00152991
PRRG1	5638	0.539375	1.45334	8.81911	6.36317	7.53358e-06	0.000495367
PTPRZ1	5803	0.539469	1.45344	4.09573	3.11792	0.00633775	0.0495499
ZNF800	168850	0.540156	1.45413	10.0058	5.27104	6.51888e-05	0.00212373
UCHL1	7345	0.540655	1.45463	6.4142	3.73386	0.00168493	0.0200988
SAMD4A	23034	0.540872	1.45485	8.71361	6.04612	1.38695e-05	0.00074835
BAIAP2L1	55971	0.542097	1.45609	8.40788	4.26613	0.000536164	0.00911823
MTRNR2L5	100463289	0.543459	1.45746	6.89452	4.18492	0.000638014	0.0102575
RASGEF1B	153020	0.543693	1.4577	5.08113	4.17412	0.000652964	0.0104076
USP17L10	100287144	0.54481	1.45883	4.96287	4.9286	0.000132187	0.00347785
ZNF669	79862	0.545725	1.45975	6.54533	4.89647	0.000141347	0.0036391
CLCF1	23529	0.546177	1.46021	8.98059	4.46251	0.000352692	0.00672558
FKBP10	60681	0.546228	1.46026	7.70401	5.96127	1.6368e-05	0.000842815
PPRC1	23082	0.546628	1.46067	9.52686	6.55859	5.2068e-06	0.000381496
VCAN	1462	0.547749	1.4618	6.95549	5.3856	5.16142e-05	0.00176853
LOC100506639	100506639	0.547859	1.46191	8.49176	5.19895	7.55669e-05	0.00235426
SQSTM1	8878	0.549254	1.46333	9.49652	5.74619	2.50139e-05	0.00112001
DUSP1	1843	0.549468	1.46355	8.26073	4.15434	0.000681266	0.0107463
ZNF398	57541	0.549491	1.46357	8.30846	5.78718	2.30607e-05	0.00106074
MBD3L2	125997	0.55037	1.46446	6.52994	4.90102	0.00014001	0.00361151
BRD2	6046	0.554151	1.4683	11.1931	6.04737	1.3836e-05	0.00074835
PRKAB2	5565	0.554889	1.46906	8.88518	4.98381	0.000117845	0.00322673
CP	1356	0.555854	1.47004	4.06579	5.53151	3.84256e-05	0.00144289
GBP5	115362	0.558282	1.47251	7.02214	5.3032	6.10434e-05	0.00202064
CD274	29126	0.55844	1.47268	8.81284	5.03646	0.000105653	0.00299005
HIST1H2BD	3017	0.561161	1.47546	9.74583	3.4237	0.00328927	0.0321081
MXD1	4084	0.562208	1.47653	9.0576	5.499	4.10276e-05	0.00150898
CAPN6	827	0.563099	1.47744	4.51112	3.98713	0.000975923	0.0138308
PTBP3	9991	0.564478	1.47885	9.5086	4.59551	0.000266018	0.00555312
MAPK1	5594	0.564553	1.47893	9.71822	4.08557	0.000789694	0.0119109
PDK4	5166	0.564769	1.47915	6.20425	4.17183	0.000656178	0.0104319
SLC7A6	9057	0.565978	1.48039	10.5303	4.58921	0.000269588	0.00559613
C6orf203	51250	0.569136	1.48363	8.72028	4.85977	0.000152606	0.00380242
MICAL1	64780	0.569514	1.48402	8.87752	7.2327	1.51539e-06	0.00016883
KLF3	51274	0.569519	1.48403	8.89996	5.55977	3.6302e-05	0.00139035
MAST4	375449	0.574956	1.48963	9.45987	5.11349	9.00994e-05	0.00266913
AMPD3	272	0.576719	1.49145	7.93634	5.70451	2.71755e-05	0.00117975
DNAJC30	84277	0.576873	1.49161	7.90756	6.14639	1.14182e-05	0.00066839
ARHGEF2	9181	0.578954	1.49377	8.84784	4.28876	0.000510828	0.00885802
ARID5B	84159	0.580489	1.49536	8.89376	4.22865	0.000580948	0.0096033
PIM2	11040	0.582137	1.49707	9.72742	7.29365	1.35949e-06	0.000155561
FOXO1	2308	0.582414	1.49735	6.88903	4.55642	0.000288968	0.0058542
CCNJ	54619	0.582906	1.49786	9.66952	6.14585	1.14301e-05	0.00066839
LRRC17	10234	0.583458	1.49844	6.21522	4.9711	0.000121	0.00328258
CSN1S1	1446	0.583652	1.49864	3.99168	4.43231	0.000376086	0.00705617
PROSER2	254427	0.58433	1.49934	10.5843	6.03138	1.42734e-05	0.000764701
CCDC169	728591	0.585213	1.50026	7.26207	5.08968	9.46374e-05	0.00276299
GPR50	9248	0.585256	1.50031	5.49003	5.63048	3.15029e-05	0.00129086
ZNF574	64763	0.585385	1.50044	8.97579	7.07072	2.02711e-06	0.000205116
KLF5	688	0.587104	1.50223	9.25342	3.79681	0.0014709	0.0182626
ATXN2L	11273	0.587498	1.50264	10.6199	4.88601	0.000144464	0.00368676
SLC16A1	6566	0.590298	1.50556	5.29826	3.93229	0.00109827	0.0150861
PLET1	349633	0.590512	1.50578	5.3832	3.36217	0.00375496	0.0351721
GPR3	2827	0.590943	1.50623	8.48845	6.56166	5.17689e-06	0.00038081
MIDN	90007	0.593022	1.5084	9.76062	6.77311	3.49196e-06	0.000286418
PITHD1	57095	0.594791	1.51025	9.89884	4.48363	0.000337214	0.00652498
TIPARP	25976	0.595957	1.51147	10.1638	6.22317	9.8472e-06	0.000604429
ADAMTS1	9510	0.597391	1.51298	9.49019	5.05576	0.000101514	0.00289948
ZNF267	10308	0.601105	1.51688	9.15562	5.80978	2.20523e-05	0.00102452
NRIP1	8204	0.601303	1.51709	7.62842	3.6454	0.00203934	0.0231889
USP17L13	100287238	0.609838	1.52609	5.23023	6.02719	1.43905e-05	0.000768751
GVQW2	100507462	0.610171	1.52644	8.5857	4.63863	0.000242849	0.00527142
TNFAIP6	7130	0.613286	1.52974	5.44942	5.41359	4.87643e-05	0.00169914
TMEM106A	113277	0.614683	1.53122	9.40205	7.42882	1.07052e-06	0.000136856
ZC3HAV1	56829	0.615244	1.53182	10.6506	5.86723	1.96883e-05	0.000947953
TRIM43B	653192	0.61603	1.53265	4.69348	4.65492	0.000234644	0.00515967
CD38	952	0.617869	1.53461	5.62107	4.32607	0.000471689	0.0083512
MTRNR2L10	100463488	0.618133	1.53489	5.50848	6.09966	1.24993e-05	0.0006985
PLEKHH1	57475	0.618618	1.5354	9.1118	7.48943	9.62493e-07	0.000127441
VAMP2	6844	0.625248	1.54248	8.73004	6.10421	1.23896e-05	0.0006985
RAB8B	51762	0.625326	1.54256	8.45785	3.92165	0.00112375	0.0152719
PHLPP1	23239	0.627124	1.54448	9.37558	6.31625	8.23863e-06	0.000529231
CLEC2B	9976	0.62932	1.54684	8.74568	6.5212	5.5859e-06	0.000406062
BLOC1S3	388552	0.631252	1.54891	8.95646	6.58069	4.99535e-06	0.000371883
PDLIM5	10611	0.631643	1.54933	10.2792	5.49966	4.09731e-05	0.00150898
USP17L7	392197	0.632087	1.54981	5.10381	4.35854	0.000440101	0.00794367
TPH1	7166	0.6324	1.55014	5.92156	4.16767	0.000662057	0.0104983
GADD45G	10912	0.639664	1.55797	8.08585	7.56514	8.43322e-07	0.000115797
NFKBIE	4794	0.639686	1.55799	9.2426	6.95097	2.51933e-06	0.000232882
TRAF1	7185	0.645633	1.56443	9.56999	8.0312	3.80047e-07	6.86219e-05
RUNX2	860	0.650862	1.57011	11.3055	7.76164	6.00543e-07	9.04955e-05
NCAM1	4684	0.653088	1.57253	5.88335	6.71475	3.89045e-06	0.00031085
FIGN	55137	0.654254	1.5738	8.58452	6.78369	3.4244e-06	0.000283948
SLC3A2	6520	0.654799	1.5744	11.6011	7.92343	4.55823e-07	7.82369e-05
HIST1H2AB	8335	0.657557	1.57741	7.94343	3.95124	0.00105434	0.0146399
TRIB1	10221	0.666277	1.58697	9.66442	8.0563	3.64375e-07	6.68754e-05
DUSP5	1847	0.666374	1.58708	10.326	7.5338	8.90677e-07	0.000120587
PMAIP1	5366	0.669535	1.59056	8.60019	5.67612	2.87577e-05	0.0012283
MTRNR2L6	100463482	0.671025	1.5922	8.68904	5.61717	3.23537e-05	0.00130192
DLL1	28514	0.674844	1.59642	7.3198	4.53819	0.000300346	0.00602545
CLCN5	1184	0.674852	1.59643	6.64872	5.45707	4.46532e-05	0.00160475
COA7	65260	0.675869	1.59756	9.4049	4.96432	0.000122717	0.00330161
IL23A	51561	0.676319	1.59806	7.77977	7.02156	2.21582e-06	0.000217012
TBC1D12	23232	0.678026	1.59995	6.79534	5.35359	5.50852e-05	0.00186676
ZNF705G	100131980	0.682914	1.60538	4.84851	4.99131	0.000116025	0.00318631
USP17L17	100287327	0.684503	1.60715	5.02959	6.2881	8.69406e-06	0.000546311
ZNF844	284391	0.686865	1.60978	8.8678	8.64725	1.38284e-07	3.41784e-05
ZC2HC1B	153918	0.691164	1.61459	5.81555	4.63862	0.000242855	0.00527142
OR4F15	390649	0.694293	1.61809	5.96705	7.91132	4.6527e-07	7.84064e-05
PLIN2	123	0.7009	1.62552	8.88247	6.34407	7.81259e-06	0.000508147
TRIM49B	283116	0.705475	1.63068	6.62885	4.60596	0.000260207	0.00547755
FA2H	79152	0.709105	1.63479	6.08111	5.56066	3.62371e-05	0.00139035
IL24	11009	0.711384	1.63737	7.11441	5.89327	1.87042e-05	0.000924588
POU2F2	5452	0.714014	1.64036	7.74848	7.59788	7.96669e-07	0.000111037
CCNL1	57018	0.722786	1.65037	9.45088	6.48683	5.95962e-06	0.000424898
TDG	6996	0.723542	1.65123	6.8992	6.44644	6.43225e-06	0.00044848
BCL2A1	597	0.725614	1.6536	6.14508	5.02169	0.000108936	0.00306426
ATF3	467	0.726602	1.65474	8.00022	4.91225	0.00013677	0.00356083
ATXN7L1	222255	0.728701	1.65715	7.48229	4.54752	0.000294467	0.00594078
MRPL36	64979	0.73301	1.6621	9.88776	5.75394	2.4632e-05	0.00111096
MTF1	4520	0.747527	1.67891	9.89964	6.35896	7.59407e-06	0.000497425
TM4SF19	116211	0.751207	1.6832	7.9605	5.7369	2.54797e-05	0.00113538
RNF125	54941	0.752354	1.68454	5.57384	4.64901	0.000237589	0.00519975
TRIM49	57093	0.755894	1.68868	6.16607	7.41369	1.09941e-06	0.000138638
GDPD1	284161	0.758359	1.69157	7.45171	5.30364	6.09889e-05	0.00202064
CITED2	10370	0.770603	1.70598	10.4112	9.35615	4.57357e-08	1.66236e-05
SLC2A2	6514	0.771138	1.70662	4.34841	7.35792	1.2131e-06	0.000145078
RTP4	64108	0.77376	1.70972	7.3194	7.01944	2.22433e-06	0.000217012
RBPMS	11030	0.773978	1.70998	8.67123	6.95931	2.48133e-06	0.000232634
CSF2	1437	0.781558	1.71899	8.01705	5.63075	3.14862e-05	0.00129086
TMEM156	80008	0.786866	1.72532	6.6074	3.43711	0.00319566	0.0314593
G0S2	50486	0.788786	1.72762	9.01547	10.0975	1.52829e-08	7.97143e-06
TRIM48	79097	0.80177	1.74324	5.46361	7.42148	1.08442e-06	0.000137685
ZFP36	7538	0.809195	1.75223	6.65194	5.44638	4.56303e-05	0.00162998
ARRDC3	57561	0.824189	1.77054	8.98025	6.33847	7.89655e-06	0.000511812
EGR3	1960	0.832046	1.78021	7.24719	5.16481	8.10583e-05	0.00248627
RHOB	388	0.842973	1.79374	9.68354	8.20087	2.86318e-07	5.70695e-05
C11orf68	83638	0.845048	1.79632	10.1875	9.22109	5.62137e-08	1.89461e-05
PPP1R15A	23645	0.845508	1.7969	11.1603	9.80891	2.325e-08	9.33005e-06
CABLES1	91768	0.853251	1.80657	8.7284	10.2726	1.18984e-08	6.89249e-06
MTRNR2L4	100463285	0.862117	1.8177	4.72903	8.53592	1.65426e-07	3.83776e-05
ARC	23237	0.87134	1.82936	7.92256	9.45216	3.95474e-08	1.46618e-05
MTRNR2L3	100462983	0.873686	1.83234	7.45661	5.31731	5.93103e-05	0.00198096
TNFAIP3	7128	0.8759	1.83515	9.0422	7.90577	4.69667e-07	7.84344e-05
USP17L19	100287404	0.878411	1.83835	5.99855	4.91652	0.000135558	0.00354421
RGS4	5999	0.886127	1.84821	7.19199	6.95891	2.48315e-06	0.000232634
BCL2L11	10018	0.892898	1.8569	8.97135	8.53517	1.65626e-07	3.83776e-05
RASD1	51655	0.893944	1.85825	7.44945	7.0823	1.98514e-06	0.000205116
NFKBIA	4792	0.904673	1.87212	8.74826	8.71559	1.23972e-07	3.28295e-05
ERN1	2081	0.907956	1.87639	9.92058	10.0445	1.64953e-08	7.97143e-06
IL1B	3553	0.909644	1.87858	8.26796	7.33679	1.25932e-06	0.000147142
ID3	3399	0.923455	1.89665	7.03158	8.12315	3.2583e-07	6.10091e-05
CYP1B1	1545	0.925282	1.89906	8.41022	8.46846	1.84536e-07	4.12137e-05
FOSL1	8061	0.926412	1.90054	11.6051	8.94064	8.68532e-08	2.55555e-05
NPNT	255743	0.970024	1.95887	6.32278	8.21768	2.78452e-07	5.67217e-05
GPNMB	10457	0.971731	1.96119	7.27668	5.89992	1.84612e-05	0.000915016
OSGIN1	29948	1.00773	2.01075	9.51114	10.2326	1.25935e-08	7.0741e-06
CCL20	6364	1.02535	2.03545	6.32069	6.87482	2.89572e-06	0.000254133
RGS2	5997	1.04133	2.05813	7.18483	8.92308	8.92782e-08	2.58586e-05
RFPL4AL1	729974	1.05589	2.07899	5.6347	7.57611	8.27385e-07	0.000114457
ZSCAN4	201516	1.07239	2.10291	5.97943	7.47832	9.81415e-07	0.000129025
EGR1	1958	1.08436	2.12043	8.7572	7.89976	4.74486e-07	7.85316e-05
RFPL4A	342931	1.11241	2.16207	6.42905	9.80038	2.35434e-08	9.33005e-06
PPARGC1A	10891	1.13491	2.19604	7.70304	14.6257	5.62735e-11	2.08628e-07
LSMEM1	286006	1.27672	2.42288	7.95688	14.3654	7.44604e-11	2.11749e-07
FLRT3	23767	1.44814	2.72857	5.95987	11.9887	1.19745e-09	1.2984e-06
USP17L1	401447	1.53083	2.88953	4.37655	11.9977	1.18387e-09	1.2984e-06
USP17L15	100288520	1.89951	3.73086	7.19849	16.9132	5.69619e-12	4.48518e-08
